# Supplementary material for: 7β-Hydroxy­artemisinin
Source: Acta Crystallogr Sect E Struct Rep Online. 2008 Jan 9;64(Pt 2):o395–6. doi: 10.1107/S1600536808000251 (PMC2960444; doi:10.1107/S1600536808000251)
Supplement: Supplementary file 1 [file e-64-0o395-sup1.cif]

##############################################################################
###                                                                        ###
###        Electronic paper (Acta Crystallographica Section E)             ###
###                                                                        ###
##############################################################################
#                                                                            #
# This CIF contains the data in a paper accepted for publication in Acta     #
# Crystallographica Section E. It conforms to the requirements of Notes      #
# for Authors for Section E, and has been peer reviewed under the auspices   #
# of the IUCr Commission on Journals.                                        #
#                                                                            #
# Full details of the Crystallographic Information File format               #
# are given in the paper "The Crystallographic Information File (CIF):       #
# a New Standard Archive File for Crystallography" by S. R. Hall, F. H.      #
# Allen and I. D. Brown [Acta Cryst. (1991), A47, 655-685].                  #
#                                                                            #
# The current version of the core CIF dictionary is obtainable from          #
# ftp://ftp.iucr.org/pub/cif_core.dic. The current version number is 2.1.    #
#                                                                            #
# Software is freely available for graphical display of the structure(s) in  #
# this CIF.  For information consult the CIF home page http://www.iucr.org/  #
# cif/home.html                                                              #
#                                                                            #
##############################################################################
                                             
data_I
_audit_creation_method     SHELXL-97
_chemical_name_systematic
;
(3R,6R,7S,8aR,9R,12aR)-7-hydroxy-3,6,9-trimethyloctahydro-3,12-
epoxy[1,2]dioxepino[4,3-i]isochromen-10(3H)-one
;
_chemical_name_common     7-hydroxyartemisinin
_chemical_formula_moiety     'C15 H22 O6'
_chemical_formula_sum     'C15 H22 O6'
_chemical_formula_iupac     'C15 H22 O6'
_chemical_formula_weight     298.33
_chemical_melting_point     ?
_symmetry_cell_setting     orthorhombic
_symmetry_space_group_name_H-M     'P 21 21 21'
_symmetry_space_group_name_Hall     'P 2ac 2ab'
loop_
    _symmetry_equiv_pos_as_xyz
    'x, y, z'
    '-x+1/2, -y, z+1/2'
    '-x, y+1/2, -z+1/2'
    'x+1/2, -y+1/2, -z'
_cell_length_a     6.3047(2)
_cell_length_b     9.1266(2)
_cell_length_c     24.5309(6)
_cell_angle_alpha     90.00
_cell_angle_beta     90.00
_cell_angle_gamma     90.00
_cell_volume     1411.52(6)
_cell_formula_units_Z     4
_cell_measurement_reflns_used     9907
_cell_measurement_theta_min     3.60
_cell_measurement_theta_max     65.96
_cell_measurement_temperature     296(2)
_exptl_crystal_description     needle
_exptl_crystal_colour     colourless
_exptl_crystal_size_max     0.23
_exptl_crystal_size_mid     0.15
_exptl_crystal_size_min     0.12
_exptl_crystal_density_diffrn     1.404
_exptl_crystal_density_method     'not measured'
_exptl_crystal_F_000     640
_exptl_absorpt_coefficient_mu     0.903
_exptl_absorpt_correction_type     none
_exptl_absorpt_process_details     ?
_exptl_absorpt_correction_T_min     ?
_exptl_absorpt_correction_T_max     ?
_exptl_special_details
;
;
_diffrn_ambient_temperature     100
_diffrn_radiation_type     CuK\a
_diffrn_radiation_wavelength     1.54178
_diffrn_radiation_monochromator     graphite
_diffrn_measurement_device_type     'Bruker SMART CCD'
_diffrn_measurement_method     \w
_diffrn_detector_area_resol_mean     ?
_diffrn_reflns_number     12572
_diffrn_reflns_av_R_equivalents     0.0197
_diffrn_reflns_av_sigmaI/netI     0.0160
_diffrn_reflns_theta_min     3.60
_diffrn_reflns_theta_max     66.51
_diffrn_reflns_theta_full     66.51
_diffrn_measured_fraction_theta_max     0.995
_diffrn_measured_fraction_theta_full     0.995
_diffrn_reflns_limit_h_min     -7
_diffrn_reflns_limit_h_max     7
_diffrn_reflns_limit_k_min     -10
_diffrn_reflns_limit_k_max     10
_diffrn_reflns_limit_l_min     -28
_diffrn_reflns_limit_l_max     29
_diffrn_standards_number     ?
_diffrn_standards_interval_count     ?
_diffrn_standards_interval_time     ?
_diffrn_standards_decay_%     ?
_refine_special_details
;
 Refinement of F^2^ against ALL reflections.  The weighted R-factor wR and
 goodness of fit S are based on F^2^, conventional R-factors R are based
 on F, with F set to zero for negative F^2^. The threshold expression of
 F^2^ > 2sigma(F^2^) is used only for calculating R-factors(gt) etc. and is
 not relevant to the choice of reflections for refinement.  R-factors based
 on F^2^ are statistically about twice as large as those based on F, and R-
 factors based on ALL data will be even larger.
;
_reflns_number_total     2464
_reflns_number_gt     2456
_reflns_threshold_expression     I>2\s(I)
_refine_ls_structure_factor_coef     Fsqd
_refine_ls_matrix_type     full
_refine_ls_R_factor_all     0.0281
_refine_ls_R_factor_gt     0.0280
_refine_ls_wR_factor_gt     0.0724
_refine_ls_wR_factor_ref     0.0724
_refine_ls_goodness_of_fit_ref     1.080
_refine_ls_restrained_S_all     1.080
_refine_ls_number_reflns     2464
_refine_ls_number_parameters     194
_refine_ls_number_restraints     0
_refine_ls_hydrogen_treatment     constr
_refine_ls_weighting_scheme     calc
_refine_ls_weighting_details
         'calc w=1/[\s^2^(Fo^2^)+(0.0408P)^2^+0.3857P] where P=(Fo^2^+2Fc^2^)/3'
_atom_sites_solution_hydrogens     geom
_atom_sites_solution_primary     direct
_atom_sites_solution_secondary     difmap
_refine_ls_shift/su_max     0.001
_refine_ls_shift/su_mean     0.000
_refine_diff_density_max     0.240
_refine_diff_density_min     -0.162
_refine_ls_extinction_method     none
_refine_ls_extinction_coef     ?
_refine_ls_abs_structure_details     'Flack (1983), 990 Friedel pairs'
_refine_ls_abs_structure_Flack     0.11(14)
loop_
    _atom_type_symbol
    _atom_type_description
    _atom_type_scat_dispersion_real
    _atom_type_scat_dispersion_imag
    _atom_type_scat_source
    C C 0.0181 0.0091 'International Tables Vol C Tables 4.2.6.8 and 6.1.1.4'
    H H 0.0000 0.0000 'International Tables Vol C Tables 4.2.6.8 and 6.1.1.4'
    O O 0.0492 0.0322 'International Tables Vol C Tables 4.2.6.8 and 6.1.1.4'
_computing_data_collection     'SMART (Bruker, 2002)'
_computing_cell_refinement     'SMART (Bruker, 2002)'
_computing_data_reduction     'SAINT (Bruker, 2002)'
_computing_structure_solution     'SHELXS97 (Sheldrick, 2008)'
_computing_structure_refinement     'SHELXL97 (Sheldrick, 2008)'
_computing_molecular_graphics     'SHELXTL (Bruker, 2002)'
_computing_publication_material     'SHELXTL (Bruker, 2002)'
loop_
    _atom_site_type_symbol
    _atom_site_label
    _atom_site_fract_x
    _atom_site_fract_y
    _atom_site_fract_z
    _atom_site_U_iso_or_equiv
    _atom_site_adp_type
    _atom_site_calc_flag
    _atom_site_refinement_flags
    _atom_site_occupancy
    _atom_site_disorder_assembly
    _atom_site_disorder_group
    O O1 0.61177(15) 1.07519(10) 0.80390(4) 0.0180(2) Uani d . 1 . .
    O O2 0.80303(16) 1.07108(10) 0.76947(4) 0.0196(2) Uani d . 1 . .
    O O5 1.06564(17) 1.28606(12) 0.91615(4) 0.0257(2) Uani d . 1 . .
    O O11 1.00751(15) 1.07562(11) 0.87615(4) 0.0202(2) Uani d . 1 . .
    O O3 0.96938(15) 0.88540(11) 0.81679(4) 0.0179(2) Uani d . 1 . .
    O O4 0.3981(2) 0.79291(13) 0.99868(4) 0.0312(3) Uani d . 1 . .
    H H4 0.5183 0.7748 1.0095 0.047 Uiso calc R 1 . .
    C C10 0.9351(2) 1.20070(15) 0.90000(5) 0.0180(3) Uani d . 1 . .
    C C8A 0.5644(2) 1.08876(15) 0.89973(5) 0.0164(3) Uani d . 1 . .
    H H8A 0.4185 1.1175 0.8910 0.020 Uiso calc R 1 . .
    C C15 0.6384(2) 1.33349(16) 0.94762(6) 0.0231(3) Uani d . 1 . .
    H H15A 0.6812 1.2917 0.9818 0.035 Uiso calc R 1 . .
    H H15B 0.4877 1.3486 0.9477 0.035 Uiso calc R 1 . .
    H H15C 0.7091 1.4256 0.9424 0.035 Uiso calc R 1 . .
    C C6 0.4729(2) 0.76793(15) 0.90164(6) 0.0196(3) Uani d . 1 . .
    H H6 0.6086 0.7227 0.9114 0.024 Uiso calc R 1 . .
    C C7 0.4095(2) 0.87131(16) 0.94816(6) 0.0211(3) Uani d . 1 . .
    H H7 0.2672 0.9086 0.9401 0.025 Uiso calc R 1 . .
    C C3 0.8719(2) 0.92375(15) 0.76551(5) 0.0189(3) Uani d . 1 . .
    C C13 1.0455(3) 0.92467(16) 0.72317(6) 0.0244(3) Uani d . 1 . .
    H H13A 0.9850 0.9423 0.6879 0.037 Uiso calc R 1 . .
    H H13B 1.1165 0.8316 0.7232 0.037 Uiso calc R 1 . .
    H H13C 1.1456 1.0007 0.7315 0.037 Uiso calc R 1 . .
    C C5 0.5912(2) 0.74642(15) 0.80360(6) 0.0205(3) Uani d . 1 . .
    H H5A 0.6983 0.6846 0.8203 0.025 Uiso calc R 1 . .
    H H5B 0.4763 0.6831 0.7919 0.025 Uiso calc R 1 . .
    C C9 0.6978(2) 1.22918(15) 0.90130(6) 0.0177(3) Uani d . 1 . .
    H H9 0.6651 1.2817 0.8675 0.021 Uiso calc R 1 . .
    C C14 0.3095(2) 0.64461(16) 0.89482(6) 0.0241(3) Uani d . 1 . .
    H H14A 0.2810 0.6009 0.9296 0.036 Uiso calc R 1 . .
    H H14B 0.3647 0.5716 0.8705 0.036 Uiso calc R 1 . .
    H H14C 0.1806 0.6842 0.8801 0.036 Uiso calc R 1 . .
    C C4 0.6880(2) 0.81822(16) 0.75307(6) 0.0207(3) Uani d . 1 . .
    H H4A 0.5777 0.8717 0.7340 0.025 Uiso calc R 1 . .
    H H4B 0.7389 0.7419 0.7289 0.025 Uiso calc R 1 . .
    C C12A 0.6419(2) 0.98999(15) 0.85346(6) 0.0164(3) Uani d . 1 . .
    C C12 0.8748(2) 0.95112(15) 0.86157(6) 0.0166(3) Uani d . 1 . .
    H H12 0.8821 0.8810 0.8918 0.020 Uiso calc R 1 . .
    C C8 0.5571(2) 1.00298(15) 0.95338(5) 0.0185(3) Uani d . 1 . .
    H H8B 0.6987 0.9698 0.9627 0.022 Uiso calc R 1 . .
    H H8C 0.5074 1.0665 0.9824 0.022 Uiso calc R 1 . .
    C C5A 0.5049(2) 0.85116(16) 0.84744(5) 0.0171(3) Uani d . 1 . .
    H H5A1 0.3644 0.8832 0.8352 0.021 Uiso calc R 1 . .
loop_
    _atom_site_aniso_label
    _atom_site_aniso_U_11
    _atom_site_aniso_U_22
    _atom_site_aniso_U_33
    _atom_site_aniso_U_12
    _atom_site_aniso_U_13
    _atom_site_aniso_U_23
    O1 0.0161(5) 0.0194(5) 0.0185(5) 0.0033(4) 0.0003(4) 0.0022(4)
    O2 0.0198(5) 0.0179(5) 0.0212(5) 0.0016(4) 0.0043(4) 0.0019(4)
    O5 0.0209(5) 0.0243(5) 0.0318(5) -0.0053(5) -0.0020(4) -0.0077(4)
    O11 0.0135(5) 0.0206(5) 0.0266(5) -0.0006(4) -0.0026(4) -0.0048(4)
    O3 0.0156(4) 0.0185(5) 0.0196(5) 0.0031(4) -0.0004(4) -0.0017(4)
    O4 0.0419(7) 0.0276(6) 0.0240(5) -0.0063(5) 0.0054(5) 0.0044(5)
    C10 0.0188(7) 0.0186(7) 0.0166(6) -0.0016(6) -0.0004(5) -0.0003(5)
    C8A 0.0130(6) 0.0155(6) 0.0208(6) 0.0007(6) -0.0018(5) -0.0004(5)
    C15 0.0225(7) 0.0183(7) 0.0283(7) -0.0007(6) 0.0008(6) -0.0034(6)
    C6 0.0174(7) 0.0171(7) 0.0244(7) -0.0005(6) -0.0004(6) 0.0021(6)
    C7 0.0194(7) 0.0214(7) 0.0225(7) -0.0011(6) 0.0033(6) 0.0025(6)
    C3 0.0213(7) 0.0165(7) 0.0189(6) 0.0020(6) -0.0004(6) -0.0002(5)
    C13 0.0279(8) 0.0201(7) 0.0253(7) 0.0001(6) 0.0054(6) -0.0001(6)
    C5 0.0205(7) 0.0174(6) 0.0234(7) -0.0033(6) -0.0011(6) -0.0029(6)
    C9 0.0178(7) 0.0160(7) 0.0192(6) 0.0006(6) -0.0018(5) 0.0000(5)
    C14 0.0235(7) 0.0193(7) 0.0295(8) -0.0029(7) 0.0009(6) 0.0020(6)
    C4 0.0226(7) 0.0200(7) 0.0196(6) 0.0004(6) -0.0024(6) -0.0023(5)
    C12A 0.0157(7) 0.0159(6) 0.0175(6) 0.0009(6) -0.0024(5) 0.0018(5)
    C12 0.0146(6) 0.0154(6) 0.0198(7) -0.0007(5) -0.0002(5) 0.0003(5)
    C8 0.0189(7) 0.0184(7) 0.0181(6) 0.0012(6) 0.0009(6) -0.0014(5)
    C5A 0.0126(6) 0.0186(7) 0.0202(6) -0.0006(5) -0.0027(5) -0.0004(5)
_geom_special_details
;
 All esds (except the esd in the dihedral angle between two l.s. planes)
 are estimated using the full covariance matrix.  The cell esds are taken
 into account individually in the estimation of esds in distances, angles
 and torsion angles; correlations between esds in cell parameters are only
 used when they are defined by crystal symmetry.  An approximate (isotropic)
 treatment of cell esds is used for estimating esds involving l.s. planes.
;
loop_
    _geom_bond_atom_site_label_1
    _geom_bond_atom_site_label_2
    _geom_bond_site_symmetry_2
    _geom_bond_distance
    _geom_bond_publ_flag
    O1 C12A . 1.4556(16) ?
    O1 O2 . 1.4727(13) ?
    O2 C3 . 1.4164(17) ?
    O5 C10 . 1.2003(18) ?
    O11 C10 . 1.3615(17) ?
    O11 C12 . 1.4558(17) ?
    O3 C12 . 1.3866(17) ?
    O3 C3 . 1.4429(16) ?
    O4 C7 . 1.4328(17) ?
    O4 H4 . 0.8200 ?
    C10 C9 . 1.5193(19) ?
    C8A C12A . 1.5297(18) ?
    C8A C8 . 1.5320(18) ?
    C8A C9 . 1.5333(19) ?
    C8A H8A . 0.9800 ?
    C15 C9 . 1.5289(19) ?
    C15 H15A . 0.9600 ?
    C15 H15B . 0.9600 ?
    C15 H15C . 0.9600 ?
    C6 C7 . 1.5336(19) ?
    C6 C14 . 1.535(2) ?
    C6 C5A . 1.5444(18) ?
    C6 H6 . 0.9800 ?
    C7 C8 . 1.525(2) ?
    C7 H7 . 0.9800 ?
    C3 C13 . 1.509(2) ?
    C3 C4 . 1.538(2) ?
    C13 H13A . 0.9600 ?
    C13 H13B . 0.9600 ?
    C13 H13C . 0.9600 ?
    C5 C4 . 1.529(2) ?
    C5 C5A . 1.5383(19) ?
    C5 H5A . 0.9700 ?
    C5 H5B . 0.9700 ?
    C9 H9 . 0.9800 ?
    C14 H14A . 0.9600 ?
    C14 H14B . 0.9600 ?
    C14 H14C . 0.9600 ?
    C4 H4A . 0.9700 ?
    C4 H4B . 0.9700 ?
    C12A C12 . 1.5234(19) ?
    C12A C5A . 1.5405(19) ?
    C12 H12 . 0.9800 ?
    C8 H8B . 0.9700 ?
    C8 H8C . 0.9700 ?
    C5A H5A1 . 0.9800 ?
loop_
    _geom_angle_atom_site_label_1
    _geom_angle_atom_site_label_2
    _geom_angle_atom_site_label_3
    _geom_angle_site_symmetry_1
    _geom_angle_site_symmetry_3
    _geom_angle
    _geom_angle_publ_flag
    C12A O1 O2 . . 111.00(9) ?
    C3 O2 O1 . . 108.33(9) ?
    C10 O11 C12 . . 124.56(11) ?
    C12 O3 C3 . . 113.74(10) ?
    C7 O4 H4 . . 109.5 ?
    O5 C10 O11 . . 117.15(13) ?
    O5 C10 C9 . . 123.87(13) ?
    O11 C10 C9 . . 118.85(12) ?
    C12A C8A C8 . . 110.23(11) ?
    C12A C8A C9 . . 109.62(11) ?
    C8 C8A C9 . . 114.95(11) ?
    C12A C8A H8A . . 107.2 ?
    C8 C8A H8A . . 107.2 ?
    C9 C8A H8A . . 107.2 ?
    C9 C15 H15A . . 109.5 ?
    C9 C15 H15B . . 109.5 ?
    H15A C15 H15B . . 109.5 ?
    C9 C15 H15C . . 109.5 ?
    H15A C15 H15C . . 109.5 ?
    H15B C15 H15C . . 109.5 ?
    C7 C6 C14 . . 110.94(12) ?
    C7 C6 C5A . . 111.84(11) ?
    C14 C6 C5A . . 110.77(11) ?
    C7 C6 H6 . . 107.7 ?
    C14 C6 H6 . . 107.7 ?
    C5A C6 H6 . . 107.7 ?
    O4 C7 C8 . . 110.58(12) ?
    O4 C7 C6 . . 110.46(12) ?
    C8 C7 C6 . . 112.84(12) ?
    O4 C7 H7 . . 107.6 ?
    C8 C7 H7 . . 107.6 ?
    C6 C7 H7 . . 107.6 ?
    O2 C3 O3 . . 107.52(10) ?
    O2 C3 C13 . . 105.32(11) ?
    O3 C3 C13 . . 107.01(11) ?
    O2 C3 C4 . . 112.14(12) ?
    O3 C3 C4 . . 110.01(11) ?
    C13 C3 C4 . . 114.44(12) ?
    C3 C13 H13A . . 109.5 ?
    C3 C13 H13B . . 109.5 ?
    H13A C13 H13B . . 109.5 ?
    C3 C13 H13C . . 109.5 ?
    H13A C13 H13C . . 109.5 ?
    H13B C13 H13C . . 109.5 ?
    C4 C5 C5A . . 116.20(12) ?
    C4 C5 H5A . . 108.2 ?
    C5A C5 H5A . . 108.2 ?
    C4 C5 H5B . . 108.2 ?
    C5A C5 H5B . . 108.2 ?
    H5A C5 H5B . . 107.4 ?
    C10 C9 C15 . . 111.29(12) ?
    C10 C9 C8A . . 113.38(11) ?
    C15 C9 C8A . . 113.89(11) ?
    C10 C9 H9 . . 105.8 ?
    C15 C9 H9 . . 105.8 ?
    C8A C9 H9 . . 105.8 ?
    C6 C14 H14A . . 109.5 ?
    C6 C14 H14B . . 109.5 ?
    H14A C14 H14B . . 109.5 ?
    C6 C14 H14C . . 109.5 ?
    H14A C14 H14C . . 109.5 ?
    H14B C14 H14C . . 109.5 ?
    C5 C4 C3 . . 114.09(11) ?
    C5 C4 H4A . . 108.7 ?
    C3 C4 H4A . . 108.7 ?
    C5 C4 H4B . . 108.7 ?
    C3 C4 H4B . . 108.7 ?
    H4A C4 H4B . . 107.6 ?
    O1 C12A C12 . . 111.07(11) ?
    O1 C12A C8A . . 105.26(10) ?
    C12 C12A C8A . . 110.38(11) ?
    O1 C12A C5A . . 106.63(10) ?
    C12 C12A C5A . . 111.18(11) ?
    C8A C12A C5A . . 112.12(11) ?
    O3 C12 O11 . . 106.56(11) ?
    O3 C12 C12A . . 114.31(11) ?
    O11 C12 C12A . . 113.85(11) ?
    O3 C12 H12 . . 107.2 ?
    O11 C12 H12 . . 107.2 ?
    C12A C12 H12 . . 107.2 ?
    C7 C8 C8A . . 110.41(11) ?
    C7 C8 H8B . . 109.6 ?
    C8A C8 H8B . . 109.6 ?
    C7 C8 H8C . . 109.6 ?
    C8A C8 H8C . . 109.6 ?
    H8B C8 H8C . . 108.1 ?
    C5 C5A C12A . . 112.32(11) ?
    C5 C5A C6 . . 110.02(11) ?
    C12A C5A C6 . . 113.30(11) ?
    C5 C5A H5A1 . . 106.9 ?
    C12A C5A H5A1 . . 106.9 ?
    C6 C5A H5A1 . . 106.9 ?
loop_
    _geom_hbond_atom_site_label_D
    _geom_hbond_atom_site_label_H
    _geom_hbond_atom_site_label_A
    _geom_hbond_site_symmetry_A
    _geom_hbond_distance_DH
    _geom_hbond_distance_HA
    _geom_hbond_distance_DA
    _geom_hbond_angle_DHA
    O4 H4 O4 4_567 0.82 2.48 3.2488(18) 156
    C5A H5A1 O3 1_455 0.98 2.53 3.4731(16) 161
    C5 H5B O2 3_646 0.97 2.53 3.4571(17) 159
    C13 H13B O2 3_746 0.96 2.44 3.3703(18) 164
data_global
_journal_date_recd_electronic     2007-12-19
_journal_date_accepted     2008-01-03
_journal_name_full     'Acta Crystallographica, Section E'
_journal_year     2008
_journal_volume     64
_journal_issue      2
_journal_page_first     o395
_journal_page_last     o396
_journal_paper_category     QO
_journal_coeditor_code     HB2682
_publ_contact_author_name     'Mitchell A. Avery'
_publ_contact_author_address
;University of Mississippi
Department of Medicinal Chemistry
417 Faser Hall
University, MS 38677
;
_publ_contact_author_email     mavery@olemiss.edu
_publ_contact_author_fax     '662-915-5638 '
_publ_contact_author_phone     662-915-5879
_publ_section_title
;
7\b-Hydroxyartemisinin
;
loop_
    _publ_author_name
    _publ_author_footnote
    _publ_author_address
    'Carvalho, Paulo B.' .
;
University of Mississippi
Department of Medicinal Chemistry
417 Faser Hall
University
MS 38677
USA
;
    'Liu, Bo' .
;
University of Mississippi
Department of Medicinal Chemistry
417 Faser Hall
University
MS 38677
USA
;
    'Wu, Yunshan' .
;
University of Mississippi
Department of Medicinal Chemistry
417 Faser Hall
University
MS 38677
USA
;
    'Williamson, John S.' .
;
University of Mississippi
Department of Medicinal Chemistry
417 Faser Hall
University
MS 38677
USA
;
    'Avery, Mitchell A.' .
;
University of Mississippi
Department of Medicinal Chemistry
417 Faser Hall
University
MS 38677
USA
and
National Center for Natural Products Research
Research Institute of Pharmaceutical Sciences
School of Pharmacy
University of Mississippi
University
MS 38677
USA
and
Department of Chemistry and Biochemistry
University of Mississippi
University
MS 38677
USA
;
_publ_section_synopsis     .
