# Supplementary material for: 7β-Hydroxy­artemisinin
Source: Acta Crystallogr Sect E Struct Rep Online. 2008 Jan 9;64(Pt 2):o395–6. doi: 10.1107/S1600536808000251 (PMC2960444; doi:10.1107/S1600536808000251)
Supplement: Supplementary file 2 [file e-64-0o395-Isup2.hkl]

# 
# h,k,l, Fc-squared, Fo-squared, sigma(Fo-squared) and status flag 
# 
data_I
_shelx_title ' 7_Hydroxyartemisinin_0m in P2(1)2(1)2(1)' 
_shelx_refln_list_code          4 
_shelx_F_calc_maximum      102.51 
_exptl_crystal_F_000       640.00 
_reflns_d_resolution_high  0.8406 
 
loop_ 
 _symmetry_equiv_pos_as_xyz 
 'x, y, z' 
 '-x+1/2, -y, z+1/2' 
 '-x, y+1/2, -z+1/2' 
 'x+1/2, -y+1/2, -z' 
 
_cell_length_a     6.3047 
_cell_length_b     9.1266 
_cell_length_c    24.5309 
_cell_angle_alpha  90.000 
_cell_angle_beta   90.000 
_cell_angle_gamma  90.000 
 
_shelx_F_squared_multiplier     1.000 
 
loop_ 
 _refln_index_h 
 _refln_index_k 
 _refln_index_l 
 _refln_F_squared_calc 
 _refln_F_squared_meas 
 _refln_F_squared_sigma 
 _refln_observed_status 
   2   0   0    10508.52     9156.54    164.22 o 
   4   0   0      292.93      286.12      5.06 o 
   6   0   0       10.81       11.16      0.69 o 
   1   1   0     9944.72     9189.73    255.65 o 
   2   1   0     5198.14     5135.28     67.72 o 
   3   1   0      866.61      946.74     12.63 o 
   4   1   0      339.42      323.44      4.19 o 
   5   1   0       18.57       18.45      0.69 o 
   6   1   0        0.56        1.62      0.32 o 
   7   1   0       22.98       16.67      0.50 o 
   0   2   0      516.30      444.23     18.32 o 
   1   2   0      138.51      154.87      2.72 o 
   3   2   0        2.67        2.34      0.53 o 
   4   2   0       19.88       21.49      1.16 o 
   5   2   0      347.40      351.61      4.12 o 
   6   2   0       74.75       65.16      1.05 o 
   7   2   0       47.89       44.65      0.76 o 
   1   3   0      348.75      358.59      7.99 o 
   2   3   0     1350.62     1452.42     26.82 o 
   3   3   0      582.89      591.72     17.42 o 
   4   3   0      481.32      479.40      8.63 o 
   5   3   0      372.18      328.95      2.64 o 
   6   3   0      405.67      399.16      3.36 o 
   7   3   0      312.07      332.35      3.33 o 
   0   4   0       77.72       86.05      3.28 o 
   1   4   0     3612.05     3758.50     54.52 o 
   2   4   0       83.78      105.86      2.87 o 
   3   4   0       72.28       78.21      1.79 o 
   4   4   0      190.39      194.42      2.92 o 
   5   4   0      915.60      855.79      5.99 o 
   6   4   0      123.62      125.39      1.35 o 
   1   5   0       54.24       43.66      1.34 o 
   2   5   0       27.61       38.25      1.65 o 
   3   5   0        7.71       10.91      1.50 o 
   4   5   0       56.50       59.52      1.23 o 
   5   5   0      116.19      109.76      1.08 o 
   6   5   0       18.31       21.61      0.67 o 
   0   6   0     2085.04     2153.92     54.09 o 
   1   6   0       36.61       43.55      1.87 o 
   2   6   0      421.73      411.41      6.99 o 
   3   6   0        3.88        3.25      0.65 o 
   4   6   0       27.67       35.20      0.83 o 
   5   6   0      228.12      245.01      2.51 o 
   6   6   0       56.10       48.49      0.77 o 
   1   7   0      317.65      311.53     11.77 o 
   2   7   0       51.66       43.64      1.06 o 
   3   7   0       42.96       48.21      0.95 o 
   4   7   0        2.37        1.39      0.30 o 
   5   7   0       43.76       39.75      0.72 o 
   0   8   0      184.98      187.24      2.51 o 
   1   8   0      242.29      220.02      2.26 o 
   2   8   0       50.63       39.39      1.00 o 
   3   8   0        2.47        1.40      0.35 o 
   4   8   0       42.99       41.77      1.26 o 
   5   8   0       25.12       27.21      0.94 o 
   1   9   0        3.52        3.48      0.30 o 
   2   9   0       21.41       20.66      0.53 o 
   3   9   0       37.55       40.16      1.19 o 
   4   9   0      123.44      142.84      1.98 o 
   0  10   0       21.18       22.69      0.87 o 
   1  10   0        8.63       10.06      0.49 o 
   2  10   0       77.38       77.57      1.17 o 
   1   0   1        6.29        4.96      0.30 o 
   2   0   1       46.68       79.32      1.37 o 
   3   0   1     1368.33     1390.56     16.58 o 
   4   0   1        6.09       12.60      0.49 o 
   5   0   1      110.31      121.52      1.89 o 
   6   0   1       11.66        9.89      0.37 o 
   7   0   1        4.22        2.97      0.25 o 
  -7   1   1      120.57      124.32      1.48 o 
  -6   1   1        6.16        4.53      0.45 o 
  -5   1   1      278.04      272.31      3.56 o 
  -4   1   1      117.69      121.36      1.83 o 
  -3   1   1      122.42      134.00      2.76 o 
  -2   1   1       64.96       77.11      1.50 o 
  -1   1   1      989.80      991.41     28.19 o 
   0   1   1       48.79       38.73      1.61 o 
   1   1   1      985.37      995.76     17.41 o 
   2   1   1       64.56       76.14      1.74 o 
   3   1   1      125.99      133.80      2.92 o 
   4   1   1      116.61      118.54      1.85 o 
   5   1   1      274.56      278.59      3.57 o 
   6   1   1        7.35        5.08      0.33 o 
   7   1   1      117.84      118.64      1.47 o 
  -7   2   1       50.41       47.24      0.78 o 
  -6   2   1       44.75       39.34      1.13 o 
  -5   2   1      707.48      711.57      6.39 o 
  -4   2   1      374.51      411.61      5.17 o 
  -3   2   1      720.44      754.43     13.02 o 
  -2   2   1     1353.51     1456.46     32.54 o 
  -1   2   1     1642.86     1668.38     26.45 o 
   0   2   1      935.21      925.17     17.58 o 
   1   2   1     1633.26     1609.99     26.46 o 
   2   2   1     1356.82     1441.48     44.82 o 
   3   2   1      722.39      747.06     10.12 o 
   4   2   1      371.07      396.49      5.18 o 
   5   2   1      715.07      716.09      6.90 o 
   6   2   1       43.80       38.25      0.65 o 
   7   2   1       50.47       46.99      0.78 o 
  -7   3   1       23.94       21.43      0.47 o 
  -6   3   1       10.31        8.49      0.38 o 
  -5   3   1       38.50       39.65      0.65 o 
  -4   3   1      682.55      686.67     16.93 o 
  -3   3   1      166.95      177.23      6.34 o 
  -2   3   1     1140.67     1337.91     24.91 o 
  -1   3   1     1042.87     1096.46     15.25 o 
   0   3   1       18.96       13.55      0.78 o 
   1   3   1     1034.94     1101.66     27.05 o 
   2   3   1     1143.90     1353.20     51.44 o 
   3   3   1      168.08      179.88      3.49 o 
   4   3   1      686.48      679.58     18.77 o 
   5   3   1       40.02       39.13      0.63 o 
   6   3   1       10.84        8.87      0.39 o 
   7   3   1       23.65       21.51      0.47 o 
  -6   4   1       90.95       92.69      1.09 o 
  -5   4   1      127.72      125.89      1.16 o 
  -4   4   1       77.96       80.17      1.58 o 
  -3   4   1      469.40      448.66     13.98 o 
  -2   4   1      592.70      657.57     12.71 o 
  -1   4   1      508.63      542.60     16.82 o 
   0   4   1      935.58     1008.83     15.17 o 
   1   4   1      509.06      550.54      8.61 o 
   2   4   1      593.14      644.96      9.42 o 
   3   4   1      471.99      457.60      8.14 o 
   4   4   1       77.02       79.52      1.56 o 
   5   4   1      129.45      127.16      1.27 o 
   6   4   1       90.24       91.51      1.11 o 
  -6   5   1        1.92        1.93      0.32 o 
  -5   5   1      225.75      216.00      1.85 o 
  -4   5   1      751.76      694.63      5.42 o 
  -3   5   1      123.25      128.42      5.43 o 
  -2   5   1       47.06       64.83      2.34 o 
  -1   5   1      787.35      805.58     14.93 o 
   0   5   1      523.26      585.34     11.19 o 
   1   5   1      782.11      799.80     14.49 o 
   2   5   1       45.78       60.91      2.19 o 
   3   5   1      121.27      137.18      2.97 o 
   4   5   1      751.42      694.89      5.75 o 
   5   5   1      226.15      215.64      1.85 o 
   6   5   1        2.16        1.67      0.32 o 
  -6   6   1       17.18       23.67      0.57 o 
  -5   6   1      630.53      624.62      5.06 o 
  -4   6   1      128.65      117.74      1.56 o 
  -3   6   1      134.49      128.34      2.18 o 
  -2   6   1      102.05       93.99      2.90 o 
  -1   6   1      638.20      661.71     12.75 o 
   0   6   1      103.96      106.20      3.11 o 
   1   6   1      641.41      654.88     12.79 o 
   2   6   1      103.32       94.05      3.02 o 
   3   6   1      132.32      132.15      2.49 o 
   4   6   1      129.37      116.12      1.58 o 
   5   6   1      628.37      626.28      5.42 o 
   6   6   1       16.47       22.23      0.59 o 
  -5   7   1       47.14       53.33      0.88 o 
  -4   7   1      122.36      122.87      1.49 o 
  -3   7   1      115.99      108.83      1.78 o 
  -2   7   1      198.62      191.74      2.37 o 
  -1   7   1       57.83       52.51      2.90 o 
   0   7   1       20.06       24.07      1.67 o 
   1   7   1       59.59       50.04      2.18 o 
   2   7   1      197.63      195.67      2.62 o 
   3   7   1      116.60      110.02      1.80 o 
   4   7   1      123.15      128.62      1.61 o 
   5   7   1       50.01       56.44      0.87 o 
  -5   8   1        2.66        3.11      0.44 o 
  -4   8   1       17.90       16.68      0.78 o 
  -3   8   1      257.55      224.49      2.75 o 
  -2   8   1       21.34       22.56      0.64 o 
  -1   8   1      924.15      867.55      6.49 o 
   0   8   1      191.03      176.96      1.70 o 
   1   8   1      918.02      868.52      7.43 o 
   2   8   1       21.79       24.39      0.65 o 
   3   8   1      256.90      227.05      2.60 o 
   4   8   1       18.44       17.51      0.57 o 
   5   8   1        3.17        3.39      0.46 o 
  -4   9   1      169.48      188.73      2.72 o 
  -3   9   1      213.62      206.46      5.46 o 
  -2   9   1      213.16      208.62      2.01 o 
  -1   9   1      495.07      454.69      3.39 o 
   0   9   1      719.63      701.25      6.36 o 
   1   9   1      499.18      454.75      3.76 o 
   2   9   1      215.33      210.03      2.01 o 
   3   9   1      213.34      203.26      3.25 o 
   4   9   1      168.29      183.31      3.68 o 
  -2  10   1      117.55      110.78      3.35 o 
  -1  10   1      110.73      124.15      1.45 o 
   0  10   1      117.50      118.15      1.34 o 
   1  10   1      111.62      122.92      1.44 o 
   2  10   1      115.96      111.70      2.41 o 
   0   0   2     1430.04     1148.97     79.35 o 
   1   0   2     5279.10     6208.56    137.07 o 
   2   0   2      446.84      415.96      5.81 o 
   3   0   2     1428.06     1435.08     16.01 o 
   4   0   2        8.28        6.47      0.40 o 
   5   0   2       73.80       67.20      1.28 o 
   6   0   2      208.24      192.12      1.94 o 
   7   0   2       14.69       15.33      0.49 o 
  -7   1   2       62.88       68.42      1.01 o 
  -6   1   2       72.93       66.99      0.92 o 
  -5   1   2      360.45      340.99      4.28 o 
  -4   1   2        6.35        8.22      0.40 o 
  -3   1   2     1173.99     1305.57     21.74 o 
  -2   1   2     7802.10     7490.33    104.59 o 
  -1   1   2     7855.95     7579.07    165.79 o 
   1   1   2     7835.93     7473.03    129.62 o 
   2   1   2     7793.92     7434.11    168.73 o 
   3   1   2     1170.14     1272.34     14.38 o 
   4   1   2        6.60        7.62      0.65 o 
   5   1   2      359.81      340.51      4.33 o 
   6   1   2       71.09       65.38      0.97 o 
   7   1   2       63.79       69.25      0.91 o 
  -7   2   2       66.70       69.72      0.99 o 
  -6   2   2        4.99        7.09      0.37 o 
  -5   2   2      662.81      601.92      5.88 o 
  -4   2   2      784.64      788.81     11.54 o 
  -3   2   2      905.86     1000.67     17.03 o 
  -2   2   2      451.30      458.99     11.14 o 
  -1   2   2     4143.70     4085.49     56.28 o 
   0   2   2     5146.75     4949.11     94.50 o 
   1   2   2     4136.20     4100.64     59.12 o 
   2   2   2      452.00      467.98     10.75 o 
   3   2   2      908.38      987.79     12.90 o 
   4   2   2      785.73      794.87      9.70 o 
   5   2   2      664.34      595.59      5.26 o 
   6   2   2        4.70        7.10      0.32 o 
   7   2   2       67.30       71.39      0.99 o 
  -7   3   2       65.06       71.03      1.33 o 
  -6   3   2      212.55      210.75      2.02 o 
  -5   3   2      993.70      965.93      6.72 o 
  -4   3   2      680.37      676.52     13.75 o 
  -3   3   2      416.92      414.76     12.59 o 
  -2   3   2     1754.28     1927.34     35.53 o 
  -1   3   2     2396.35     2538.87     32.00 o 
   0   3   2      697.45      695.59      7.46 o 
   1   3   2     2399.70     2514.50     34.59 o 
   2   3   2     1764.66     1954.25     35.60 o 
   3   3   2      413.53      410.17      7.36 o 
   4   3   2      691.33      673.89     11.89 o 
   5   3   2      992.67      975.41      6.47 o 
   6   3   2      214.46      215.84      2.05 o 
   7   3   2       64.13       67.76      1.25 o 
  -6   4   2       20.61       19.04      0.47 o 
  -5   4   2      213.33      202.07      1.57 o 
  -4   4   2      793.75      739.30     11.07 o 
  -3   4   2       96.04      105.21      4.45 o 
  -2   4   2     2047.77     2101.77     38.14 o 
  -1   4   2      814.37      929.18     11.95 o 
   0   4   2     1220.46     1289.72     19.24 o 
   1   4   2      818.38      914.45     20.64 o 
   2   4   2     2047.63     2064.86     48.70 o 
   3   4   2       95.24      105.34      2.35 o 
   4   4   2      790.25      760.72     21.83 o 
   5   4   2      216.18      203.48      1.80 o 
   6   4   2       20.46       18.76      0.48 o 
  -6   5   2      267.93      284.95      2.73 o 
  -5   5   2       54.81       59.02      0.77 o 
  -4   5   2       49.72       43.41      0.91 o 
  -3   5   2      531.54      461.51     14.79 o 
  -2   5   2      556.44      570.46     11.40 o 
  -1   5   2      193.10      217.49      4.88 o 
   0   5   2      843.29      845.06     26.26 o 
   1   5   2      191.91      217.82      4.07 o 
   2   5   2      551.57      556.73     11.43 o 
   3   5   2      530.09      487.32     14.54 o 
   4   5   2       51.26       45.39      0.85 o 
   5   5   2       52.88       57.77      0.88 o 
   6   5   2      270.00      287.06      3.02 o 
  -6   6   2       55.81       61.14      1.04 o 
  -5   6   2       79.26       89.88      1.11 o 
  -4   6   2      536.06      517.91      4.19 o 
  -3   6   2        1.33        3.11      1.35 o 
  -2   6   2       55.23       66.12      2.38 o 
  -1   6   2      123.23      118.64      3.33 o 
   0   6   2     1522.25     1526.38     27.58 o 
   1   6   2      124.56      117.88      6.01 o 
   2   6   2       56.51       64.52      2.42 o 
   3   6   2        1.29        1.63      0.55 o 
   4   6   2      534.25      511.07      4.69 o 
   5   6   2       80.46       88.88      1.27 o 
   6   6   2       53.97       62.49      1.05 o 
  -5   7   2      139.99      138.05      1.42 o 
  -4   7   2       82.39       73.33      1.06 o 
  -3   7   2       24.74       27.85      0.70 o 
  -2   7   2       65.99       65.38      1.72 o 
  -1   7   2      296.06      287.58      6.69 o 
   0   7   2      271.23      282.09      6.53 o 
   1   7   2      294.94      294.86      4.56 o 
   2   7   2       66.95       68.14      1.34 o 
   3   7   2       25.18       30.55      1.50 o 
   4   7   2       81.71       69.72      1.13 o 
   5   7   2      138.98      138.26      1.56 o 
  -5   8   2       12.09       13.89      1.03 o 
  -4   8   2       26.21       27.29      0.74 o 
  -3   8   2       30.38       33.15      0.83 o 
  -2   8   2      164.52      143.62      1.64 o 
  -1   8   2      169.47      164.00      1.62 o 
   0   8   2      313.22      302.56      2.62 o 
   1   8   2      169.76      165.29      1.83 o 
   2   8   2      167.72      147.75      1.55 o 
   3   8   2       30.69       33.79      1.18 o 
   4   8   2       25.84       27.11      0.70 o 
   5   8   2       12.09       14.08      1.30 o 
  -4   9   2       37.91       42.92      1.07 o 
  -3   9   2       45.63       43.90      0.94 o 
  -2   9   2       16.48       16.96      0.52 o 
  -1   9   2      151.74      145.98      1.45 o 
   0   9   2      146.32      154.16      2.27 o 
   1   9   2      154.66      147.05      1.59 o 
   2   9   2       16.62       18.43      0.53 o 
   3   9   2       46.16       44.08      1.30 o 
   4   9   2       37.61       42.90      1.13 o 
  -2  10   2       49.81       55.55      1.27 o 
  -1  10   2       15.47       15.56      0.54 o 
   0  10   2       71.44       69.83      0.86 o 
   1  10   2       15.55       15.29      0.56 o 
   2  10   2       50.90       55.36      0.96 o 
   1   0   3     3312.71     2909.29     62.77 o 
   2   0   3      307.26      342.92      5.77 o 
   3   0   3      854.73      840.75     12.65 o 
   4   0   3       25.42       28.99      0.71 o 
   5   0   3      343.18      333.95      4.20 o 
   6   0   3      307.90      313.89      3.07 o 
   7   0   3        6.57        4.56      0.33 o 
  -7   1   3       65.75       78.25      1.04 o 
  -6   1   3      286.13      266.09      2.71 o 
  -5   1   3      104.44      106.21      3.23 o 
  -4   1   3      336.39      320.01      4.13 o 
  -3   1   3      253.32      262.14      4.86 o 
  -2   1   3       68.19       95.12      2.45 o 
  -1   1   3     5206.20     4766.96     72.88 o 
   0   1   3       79.41       74.75      1.18 o 
   1   1   3     5235.72     5011.66     97.38 o 
   2   1   3       68.78       98.58      1.79 o 
   3   1   3      255.27      258.72      3.22 o 
   4   1   3      337.82      323.94      4.65 o 
   5   1   3      105.05      109.03      2.17 o 
   6   1   3      288.27      267.77      2.33 o 
   7   1   3       66.24       78.73      1.22 o 
  -7   2   3      343.41      336.73      4.02 o 
  -6   2   3       49.07       56.30      0.88 o 
  -5   2   3      249.45      246.78      3.06 o 
  -4   2   3      323.55      274.51      4.40 o 
  -3   2   3      319.80      308.10      9.91 o 
  -2   2   3      893.67      903.84     24.68 o 
  -1   2   3     1641.22     1642.83     24.74 o 
   0   2   3      799.66      763.70     10.20 o 
   1   2   3     1638.72     1632.78     24.05 o 
   2   2   3      898.36      882.67     12.83 o 
   3   2   3      320.99      320.10      4.28 o 
   4   2   3      325.07      277.66      3.75 o 
   5   2   3      246.41      239.78      2.59 o 
   6   2   3       49.50       54.59      0.76 o 
   7   2   3      340.66      345.02      3.50 o 
  -7   3   3       74.05       73.56      1.39 o 
  -6   3   3       42.29       39.55      0.69 o 
  -5   3   3       89.91       98.29      1.03 o 
  -4   3   3      263.26      253.23      9.05 o 
  -3   3   3      234.78      241.45      8.29 o 
  -2   3   3     1774.76     1937.56     35.30 o 
  -1   3   3      759.71      732.09     13.16 o 
   0   3   3       73.52       90.22      1.30 o 
   1   3   3      764.86      744.59      9.35 o 
   2   3   3     1771.19     1918.53     26.71 o 
   3   3   3      232.93      253.93      3.52 o 
   4   3   3      262.32      268.67      4.48 o 
   5   3   3       88.12       94.71      1.03 o 
   6   3   3       43.30       39.95      0.71 o 
   7   3   3       73.94       75.43      1.70 o 
  -6   4   3        1.73        2.21      0.38 o 
  -5   4   3      155.17      148.42      1.36 o 
  -4   4   3       83.79       87.91      2.07 o 
  -3   4   3       16.14       15.60      1.51 o 
  -2   4   3     3711.01     4047.55     71.19 o 
  -1   4   3      548.95      554.89      7.42 o 
   0   4   3       90.01      104.21      2.16 o 
   1   4   3      554.97      551.94      8.73 o 
   2   4   3     3708.35     3858.09     53.96 o 
   3   4   3       15.23       14.89      0.72 o 
   4   4   3       85.92       93.15      1.92 o 
   5   4   3      157.31      148.25      1.43 o 
   6   4   3        1.49        1.75      0.32 o 
  -6   5   3      235.32      251.87      3.15 o 
  -5   5   3      328.59      328.91      2.40 o 
  -4   5   3      349.93      352.98      2.83 o 
  -3   5   3       33.95       33.27      1.29 o 
  -2   5   3      607.94      661.42     13.23 o 
  -1   5   3      606.24      615.41     11.96 o 
   0   5   3      904.51      902.19     17.95 o 
   1   5   3      607.90      642.06     10.10 o 
   2   5   3      605.37      671.57     13.36 o 
   3   5   3       35.33       31.87      2.38 o 
   4   5   3      352.05      348.35      3.12 o 
   5   5   3      324.28      316.68      2.97 o 
   6   5   3      239.15      258.95      2.77 o 
  -6   6   3        3.73        3.31      0.30 o 
  -5   6   3      258.12      250.70      2.25 o 
  -4   6   3       69.04       69.83      1.03 o 
  -3   6   3       38.03       36.92      1.08 o 
  -2   6   3       63.95       56.23      2.22 o 
  -1   6   3        0.87        1.08      1.03 o 
   0   6   3       87.85       73.50      3.55 o 
   1   6   3        0.70        1.71      2.13 o 
   2   6   3       63.30       58.31      2.30 o 
   3   6   3       37.45       39.03      2.24 o 
   4   6   3       69.36       69.38      1.16 o 
   5   6   3      257.98      251.29      2.56 o 
   6   6   3        3.26        3.21      0.31 o 
  -5   7   3       65.78       62.66      1.02 o 
  -4   7   3      386.67      341.24      3.08 o 
  -3   7   3       61.45       49.51      0.84 o 
  -2   7   3      113.41      115.62      2.01 o 
  -1   7   3       99.81       98.32      4.47 o 
   0   7   3        3.00        8.04      1.08 o 
   1   7   3      100.27       92.78      2.08 o 
   2   7   3      113.03      108.90      1.81 o 
   3   7   3       61.99       49.30      1.03 o 
   4   7   3      385.69      343.86      3.31 o 
   5   7   3       66.89       64.02      0.95 o 
  -5   8   3       27.30       28.18      1.59 o 
  -4   8   3       49.58       58.70      1.04 o 
  -3   8   3       38.71       28.19      0.77 o 
  -2   8   3       70.47       74.38      1.08 o 
  -1   8   3      376.19      348.49      2.86 o 
   0   8   3       84.89       86.00      1.10 o 
   1   8   3      374.73      345.23      3.11 o 
   2   8   3       72.55       75.77      0.91 o 
   3   8   3       37.86       27.63      0.93 o 
   4   8   3       47.47       54.48      1.03 o 
  -4   9   3       30.99       29.71      0.72 o 
  -3   9   3      113.77      125.11      1.42 o 
  -2   9   3      195.73      193.14      1.89 o 
  -1   9   3      157.08      163.14      1.62 o 
   0   9   3      992.91      958.24      7.75 o 
   1   9   3      155.85      161.97      2.07 o 
   2   9   3      193.26      191.45      2.00 o 
   3   9   3      112.72      120.70      2.26 o 
   4   9   3       30.50       31.66      0.95 o 
  -2  10   3      360.24      385.70      5.13 o 
  -1  10   3       78.21       83.89      0.97 o 
   0  10   3      139.37      134.34      1.38 o 
   1  10   3       78.32       84.33      1.23 o 
   2  10   3      360.09      391.32      6.05 o 
   0   0   4     1656.56     1547.81     43.24 o 
   1   0   4     3259.92     3180.25     41.91 o 
   2   0   4     2537.19     2690.07     37.76 o 
   3   0   4     1955.92     1993.33     24.24 o 
   4   0   4      613.55      549.73      6.80 o 
   5   0   4       50.43       57.22      1.29 o 
   6   0   4      160.52      150.93      1.88 o 
   7   0   4        8.09       12.18      0.45 o 
  -7   1   4       25.77       28.78      0.61 o 
  -6   1   4      678.11      632.60      5.40 o 
  -5   1   4       72.86       72.37      1.88 o 
  -4   1   4      402.01      421.68      4.76 o 
  -3   1   4     1040.67     1110.65     26.04 o 
  -2   1   4      519.15      554.16     11.19 o 
  -1   1   4      793.03      838.15     11.04 o 
   0   1   4     1843.54     1799.11     30.27 o 
   1   1   4      806.29      861.71     13.51 o 
   2   1   4      517.97      544.81      7.25 o 
   3   1   4     1043.32     1101.13     12.43 o 
   4   1   4      401.99      418.78      5.94 o 
   5   1   4       73.20       73.76      1.43 o 
   6   1   4      682.52      643.54      5.11 o 
   7   1   4       25.33       27.68      0.60 o 
  -7   2   4      300.32      294.65      3.07 o 
  -6   2   4       15.89       11.65      0.47 o 
  -5   2   4      462.03      461.79      4.44 o 
  -4   2   4      387.99      389.07      8.16 o 
  -3   2   4     2622.03     2813.53     74.56 o 
  -2   2   4     1299.31     1304.59     36.14 o 
  -1   2   4      397.65      402.64      6.45 o 
   0   2   4      106.93      118.37      1.84 o 
   1   2   4      397.95      400.87      6.67 o 
   2   2   4     1307.58     1320.22     18.83 o 
   3   2   4     2621.51     2723.25     33.24 o 
   4   2   4      395.28      388.46      5.09 o 
   5   2   4      461.05      473.10      4.44 o 
   6   2   4       15.55       11.33      0.46 o 
   7   2   4      300.47      295.77      2.76 o 
  -7   3   4       27.42       35.19      0.81 o 
  -6   3   4      100.92       93.64      1.17 o 
  -5   3   4      306.49      289.17      2.43 o 
  -3   3   4      523.26      511.35     15.72 o 
  -2   3   4      747.18      851.67     15.72 o 
  -1   3   4      311.92      299.53      3.74 o 
   0   3   4      825.60      866.03     10.56 o 
   1   3   4      309.77      294.83      4.05 o 
   2   3   4      748.36      813.70     11.81 o 
   3   3   4      517.14      532.46      6.87 o 
   4   3   4      199.93      199.60      2.95 o 
   5   3   4      307.29      292.27      2.29 o 
   6   3   4       99.38       91.84      1.13 o 
   7   3   4       26.91       35.67      0.68 o 
  -6   4   4       46.43       48.95      0.89 o 
  -5   4   4       91.24       94.49      1.09 o 
  -4   4   4      123.58      114.57      2.28 o 
  -3   4   4        4.44        4.25      1.00 o 
  -2   4   4      130.99      161.34      3.89 o 
  -1   4   4      871.17      896.27     11.61 o 
   0   4   4       16.74       28.49      0.83 o 
   1   4   4      866.73      890.01     13.66 o 
   2   4   4      131.76      159.83      2.37 o 
   3   4   4        4.99        5.32      0.52 o 
   4   4   4      124.21      116.95      2.51 o 
   5   4   4       93.23       93.50      1.05 o 
   6   4   4       47.12       50.90      0.87 o 
  -6   5   4       83.24       89.04      1.08 o 
  -5   5   4      115.59      110.90      1.24 o 
  -4   5   4      106.73       98.15      1.20 o 
  -3   5   4      132.81      135.94      2.88 o 
  -2   5   4      115.96      125.33      3.43 o 
  -1   5   4      595.54      659.44     10.10 o 
   0   5   4      414.27      410.24      8.25 o 
   1   5   4      596.18      657.55     10.50 o 
   2   5   4      116.40      126.32      2.74 o 
   3   5   4      132.08      134.76      3.85 o 
   4   5   4      107.64       97.28      1.36 o 
   5   5   4      118.97      114.95      1.39 o 
   6   5   4       83.62       89.24      1.32 o 
  -6   6   4       59.16       73.53      1.31 o 
  -5   6   4       18.53       17.13      0.76 o 
  -4   6   4      297.35      263.43      2.58 o 
  -3   6   4      806.74      770.53      7.43 o 
  -2   6   4      303.36      304.33      8.48 o 
  -1   6   4      338.19      320.16      9.92 o 
   0   6   4        0.01        1.07      1.52 o 
   1   6   4      341.75      317.86      6.98 o 
   2   6   4      301.06      282.29      7.96 o 
   3   6   4      805.52      794.68     13.31 o 
   4   6   4      295.46      261.92      3.02 o 
   5   6   4       17.79       16.20      0.63 o 
   6   6   4       60.21       75.63      1.56 o 
  -5   7   4      219.52      218.40      2.36 o 
  -4   7   4      276.23      288.30      2.84 o 
  -3   7   4      245.06      249.49      2.29 o 
  -2   7   4       29.71       30.61      0.89 o 
  -1   7   4      168.24      154.27      6.22 o 
   0   7   4        9.97       12.29      1.29 o 
   1   7   4      167.54      167.34      2.97 o 
   2   7   4       29.47       28.83      0.84 o 
   3   7   4      245.80      249.69      3.43 o 
   4   7   4      277.95      288.48      3.11 o 
   5   7   4      220.11      220.12      2.23 o 
  -4   8   4      187.25      190.84      2.21 o 
  -3   8   4       50.22       47.67      0.96 o 
  -2   8   4      263.56      260.63      2.45 o 
  -1   8   4        0.98        0.59      0.24 o 
   0   8   4      344.18      330.55      3.32 o 
   1   8   4        0.83        1.05      0.30 o 
   2   8   4      260.75      258.95      2.24 o 
   3   8   4       48.90       45.99      1.39 o 
   4   8   4      189.02      197.70      2.37 o 
  -4   9   4       49.87       46.88      1.57 o 
  -3   9   4        2.85        2.46      0.30 o 
  -2   9   4       36.98       41.40      0.95 o 
  -1   9   4      164.66      163.35      1.81 o 
   0   9   4      190.41      189.79      1.88 o 
   1   9   4      164.19      161.73      1.70 o 
   2   9   4       35.69       40.43      0.77 o 
   3   9   4        2.58        1.52      0.46 o 
   4   9   4       50.80       46.79      1.34 o 
  -2  10   4      101.54      108.21      1.68 o 
  -1  10   4       72.13       69.96      0.86 o 
   0  10   4       35.33       39.79      0.73 o 
   1  10   4       73.31       71.58      0.82 o 
   2  10   4      101.55      105.41      1.84 o 
   1   0   5      569.17      554.13      7.59 o 
   2   0   5      316.55      324.04      5.02 o 
   3   0   5      166.00      203.39      2.61 o 
   4   0   5       64.27       56.42      1.10 o 
   5   0   5        6.40        5.91      0.41 o 
   6   0   5      286.46      270.25      2.61 o 
   7   0   5        2.24        2.87      0.28 o 
  -7   1   5       54.06       54.49      1.13 o 
  -6   1   5      295.34      287.27      2.74 o 
  -5   1   5       33.85       34.24      1.22 o 
  -4   1   5      352.77      345.32      4.45 o 
  -3   1   5      131.99      141.95      2.46 o 
  -2   1   5     2156.30     1994.24     33.55 o 
  -1   1   5      679.93      624.30      8.34 o 
   0   1   5     6504.15     5975.81    121.07 o 
   1   1   5      679.11      642.86     10.21 o 
   2   1   5     2157.43     2029.01     23.83 o 
   3   1   5      131.65      138.68      1.93 o 
   4   1   5      354.82      345.33      4.69 o 
   5   1   5       33.20       32.22      0.81 o 
   6   1   5      292.89      288.77      2.85 o 
   7   1   5       52.91       53.52      0.99 o 
  -7   2   5      132.82      148.37      2.03 o 
  -6   2   5      160.90      156.82      1.82 o 
  -5   2   5      651.94      641.82      4.83 o 
  -4   2   5      320.35      308.16      6.60 o 
  -3   2   5     1747.07     1897.61     50.38 o 
  -2   2   5      126.36      110.57      3.98 o 
  -1   2   5      751.59      765.59     11.74 o 
   0   2   5     1722.00     1767.14     20.74 o 
   1   2   5      750.18      748.69     10.97 o 
   2   2   5      124.75      110.74      2.10 o 
   3   2   5     1752.22     1824.18     22.42 o 
   4   2   5      314.34      305.14      4.16 o 
   5   2   5      651.33      637.36      5.30 o 
   6   2   5      162.06      156.39      1.80 o 
   7   2   5      134.93      150.40      1.57 o 
  -7   3   5       58.35       65.60      1.42 o 
  -6   3   5      259.08      251.57      2.38 o 
  -5   3   5      143.48      151.65      1.55 o 
  -4   3   5     1419.85     1335.89     23.51 o 
  -3   3   5      432.71      433.26     13.40 o 
  -2   3   5      864.10      940.08     17.63 o 
  -1   3   5     1164.34     1288.00     14.72 o 
   0   3   5     3320.53     3108.95     38.49 o 
   1   3   5     1166.25     1271.84     16.75 o 
   2   3   5      866.60      932.28     13.33 o 
   3   3   5      432.95      440.41      5.85 o 
   4   3   5     1430.61     1402.34     16.52 o 
   5   3   5      143.61      147.82      1.64 o 
   6   3   5      259.07      248.39      2.42 o 
   7   3   5       57.74       64.76      0.84 o 
  -6   4   5       39.56       37.76      0.87 o 
  -5   4   5       51.73       51.75      0.75 o 
  -4   4   5      744.05      730.41      9.71 o 
  -3   4   5       61.49       64.73      3.29 o 
  -2   4   5      816.11      860.84     16.28 o 
  -1   4   5      367.06      410.14      5.65 o 
   0   4   5      567.63      567.55      7.58 o 
   1   4   5      367.90      401.95      6.68 o 
   2   4   5      812.87      839.37     12.37 o 
   3   4   5       62.87       66.29      2.48 o 
   4   4   5      741.59      734.04      9.53 o 
   5   4   5       52.15       50.29      0.76 o 
   6   4   5       39.03       37.77      1.30 o 
  -6   5   5       34.13       39.02      0.64 o 
  -5   5   5       52.24       57.30      0.83 o 
  -4   5   5       51.24       53.06      0.93 o 
  -3   5   5      118.84      123.29      2.71 o 
  -2   5   5      104.44      106.04      3.01 o 
  -1   5   5       78.91       86.33      2.23 o 
   0   5   5       23.20       28.43      1.53 o 
   1   5   5       78.17       86.32      2.29 o 
   2   5   5      105.52      101.32      2.27 o 
   3   5   5      119.67      126.05      4.06 o 
   4   5   5       49.65       52.40      1.05 o 
   5   5   5       51.62       56.93      0.92 o 
   6   5   5       34.17       37.15      0.91 o 
  -6   6   5      360.48      387.89      5.93 o 
  -5   6   5       77.17       83.53      1.14 o 
  -4   6   5      237.44      205.18      1.92 o 
  -3   6   5      372.62      359.32      3.49 o 
  -2   6   5      155.62      159.96      3.16 o 
  -1   6   5       65.73       69.09      2.41 o 
   0   6   5        7.94        6.03      0.89 o 
   1   6   5       66.97       70.02      2.03 o 
   2   6   5      153.59      147.50      4.25 o 
   3   6   5      370.64      364.34      4.28 o 
   4   6   5      237.09      204.26      2.79 o 
   5   6   5       76.92       81.75      1.31 o 
   6   6   5      363.14      382.83      7.01 o 
  -5   7   5      252.37      254.70      2.62 o 
  -4   7   5        5.40        9.33      0.41 o 
  -3   7   5      152.27      133.52      1.35 o 
  -2   7   5       10.18       12.36      0.57 o 
  -1   7   5       91.78       94.31      2.23 o 
   0   7   5      141.31      163.15      4.46 o 
   1   7   5       91.00       91.17      1.98 o 
   2   7   5       10.68       13.97      0.55 o 
   3   7   5      151.14      135.04      2.82 o 
   4   7   5        4.86        9.25      0.52 o 
   5   7   5      251.62      255.99      2.46 o 
  -4   8   5        2.57        4.19      0.36 o 
  -3   8   5       92.15       95.78      1.39 o 
  -2   8   5      210.08      204.46      2.17 o 
  -1   8   5      116.49      114.12      1.22 o 
   0   8   5      137.80      130.53      1.80 o 
   1   8   5      115.12      114.32      1.41 o 
   2   8   5      211.28      207.94      2.11 o 
   3   8   5       93.06       93.33      1.86 o 
   4   8   5        2.81        5.14      0.53 o 
  -3   9   5      136.66      144.42      1.65 o 
  -2   9   5       79.96       86.68      1.36 o 
  -1   9   5      389.64      382.73      3.38 o 
   0   9   5      107.69      107.45      1.35 o 
   1   9   5      385.94      380.60      3.24 o 
   2   9   5       80.68       89.74      1.17 o 
   3   9   5      134.47      143.62      2.20 o 
  -2  10   5      170.83      180.14      2.25 o 
  -1  10   5       52.47       57.97      0.72 o 
   0  10   5      181.54      182.36      1.68 o 
   1  10   5       52.14       57.79      0.81 o 
   2  10   5      168.16      177.98      2.27 o 
   0   0   6     6662.44     5966.56    131.85 o 
   1   0   6     2094.90     1965.63     26.21 o 
   2   0   6      791.72      791.19     14.97 o 
   3   0   6      333.51      328.44      3.98 o 
   4   0   6       70.30       75.97      1.36 o 
   5   0   6       39.32       34.28      0.96 o 
   6   0   6       31.48       21.38      0.53 o 
   7   0   6      103.28      110.23      1.44 o 
  -7   1   6      213.92      221.76      2.42 o 
  -6   1   6      148.18      143.88      1.77 o 
  -5   1   6      118.74      120.47      1.74 o 
  -4   1   6      116.41      113.05      2.15 o 
  -3   1   6      541.33      520.85     10.63 o 
  -2   1   6      801.30      779.14     46.18 o 
  -1   1   6      908.28      915.00     12.01 o 
   0   1   6        6.79        5.34      0.39 o 
   1   1   6      905.06      922.26     14.71 o 
   2   1   6      797.50      792.67     11.08 o 
   3   1   6      540.55      536.59      5.77 o 
   4   1   6      116.42      113.66      1.94 o 
   5   1   6      118.23      119.48      1.56 o 
   6   1   6      148.00      143.14      1.44 o 
   7   1   6      213.69      223.10      2.37 o 
  -7   2   6       50.77       58.47      0.93 o 
  -6   2   6       22.15       21.17      0.71 o 
  -5   2   6      218.08      205.56      1.87 o 
  -4   2   6      359.52      378.13     19.32 o 
  -3   2   6       21.22       22.77      1.70 o 
  -2   2   6      423.85      424.07     12.43 o 
  -1   2   6      124.78      127.52      2.11 o 
   0   2   6     1185.78     1238.19     13.30 o 
   1   2   6      122.49      120.19      1.62 o 
   2   2   6      427.01      423.12      4.44 o 
   3   2   6       20.79       22.84      0.66 o 
   4   2   6      360.00      383.53      4.80 o 
   5   2   6      214.52      199.85      2.06 o 
   6   2   6       22.99       22.38      0.61 o 
   7   2   6       50.30       58.50      0.78 o 
  -7   3   6      121.86      126.39      1.98 o 
  -6   3   6      206.72      197.71      1.98 o 
  -5   3   6       35.30       39.05      0.93 o 
  -4   3   6       34.70       36.76      1.54 o 
  -3   3   6      124.84      103.83      4.35 o 
  -2   3   6      252.45      288.22      6.67 o 
  -1   3   6     2112.10     2268.00     50.21 o 
   0   3   6      117.47      113.92      2.51 o 
   1   3   6     2131.33     2274.45     34.91 o 
   2   3   6      257.67      284.10      2.88 o 
   3   3   6      127.49      108.34      1.85 o 
   4   3   6       35.25       37.52      0.97 o 
   5   3   6       35.47       37.82      0.79 o 
   6   3   6      206.79      201.07      2.69 o 
   7   3   6      124.05      127.69      1.56 o 
  -6   4   6      113.79      114.34      1.28 o 
  -5   4   6      233.60      226.82      2.30 o 
  -4   4   6      629.48      600.71      7.10 o 
  -3   4   6      160.35      167.70      6.36 o 
  -2   4   6      667.39      708.66     10.92 o 
  -1   4   6      480.48      446.83      6.18 o 
   0   4   6       13.43       16.90      0.64 o 
   1   4   6      486.52      451.11      7.34 o 
   2   4   6      667.41      687.68     10.35 o 
   3   4   6      162.68      176.80      3.22 o 
   4   4   6      633.27      599.91      9.57 o 
   5   4   6      234.85      231.39      2.33 o 
   6   4   6      112.00      113.97      1.50 o 
  -6   5   6       30.51       32.00      0.55 o 
  -5   5   6      246.43      242.52      2.11 o 
  -4   5   6      366.10      353.93      2.97 o 
  -3   5   6      528.16      489.45      7.75 o 
  -2   5   6      196.41      207.27      4.91 o 
  -1   5   6      205.15      193.06      3.64 o 
   0   5   6      490.65      497.53      8.18 o 
   1   5   6      202.02      194.69      3.82 o 
   2   5   6      197.73      207.89      3.80 o 
   3   5   6      533.67      498.94      6.83 o 
   4   5   6      363.92      350.83      5.28 o 
   5   5   6      246.33      243.16      2.54 o 
   6   5   6       31.22       31.88      0.82 o 
  -6   6   6       36.92       37.68      0.83 o 
  -5   6   6       93.96      102.58      1.28 o 
  -4   6   6       57.90       66.04      0.90 o 
  -3   6   6      156.80      156.77      1.72 o 
  -2   6   6       96.31      109.20      4.05 o 
  -1   6   6      182.71      181.10      6.36 o 
   0   6   6      304.00      314.87      6.96 o 
   1   6   6      182.65      167.20      3.64 o 
   2   6   6       97.59      106.08      4.27 o 
   3   6   6      154.65      159.12      3.20 o 
   4   6   6       58.06       63.67      1.58 o 
   5   6   6       94.13      102.38      1.62 o 
   6   6   6       37.52       39.44      1.89 o 
  -5   7   6       68.64       63.45      1.36 o 
  -4   7   6      258.69      264.50      2.45 o 
  -3   7   6      245.71      227.09      2.16 o 
  -2   7   6      608.85      579.79      4.90 o 
  -1   7   6      525.10      532.95      8.95 o 
   0   7   6      210.79      209.43      3.37 o 
   1   7   6      520.04      518.50      5.80 o 
   2   7   6      604.57      577.15      4.73 o 
   3   7   6      245.42      230.68      3.70 o 
   4   7   6      257.25      257.04      3.51 o 
   5   7   6       70.42       66.24      1.36 o 
  -4   8   6       33.40       33.44      0.74 o 
  -3   8   6       84.45       83.79      1.27 o 
  -2   8   6       45.03       44.83      0.85 o 
  -1   8   6      117.82      122.55      1.33 o 
   0   8   6      275.10      273.59      2.52 o 
   1   8   6      118.11      123.84      1.56 o 
   2   8   6       45.04       47.05      0.82 o 
   3   8   6       84.77       86.28      1.75 o 
   4   8   6       32.36       33.32      0.85 o 
  -3   9   6       72.03       73.22      1.03 o 
  -2   9   6      337.33      345.79      3.68 o 
  -1   9   6       52.48       56.34      0.89 o 
   0   9   6       44.78       45.23      0.74 o 
   1   9   6       52.66       55.72      0.91 o 
   2   9   6      337.81      351.57      3.64 o 
   3   9   6       73.77       75.38      1.63 o 
  -2  10   6       91.22       99.81      1.33 o 
  -1  10   6       20.58       22.62      0.47 o 
   0  10   6        4.97        5.64      0.33 o 
   1  10   6       19.85       22.45      0.57 o 
   2  10   6       91.08       98.07      1.45 o 
   1   0   7     3827.84     3712.18     45.95 o 
   2   0   7      754.82      680.48     46.12 o 
   3   0   7       75.36       76.06      1.23 o 
   4   0   7      331.28      306.57      4.11 o 
   5   0   7      901.81      844.58      8.28 o 
   6   0   7      224.45      203.12      2.08 o 
   7   0   7       24.24       27.03      0.61 o 
  -7   1   7      232.99      257.66      2.51 o 
  -6   1   7      121.57      121.44      1.42 o 
  -5   1   7      510.76      468.34      3.67 o 
  -4   1   7      109.10      103.05      2.04 o 
  -3   1   7      478.72      507.58     18.89 o 
  -2   1   7      137.22      135.97      3.64 o 
  -1   1   7      614.26      622.24      7.85 o 
   0   1   7     4271.08     4027.75     47.56 o 
   1   1   7      615.83      619.21      8.50 o 
   2   1   7      135.51      134.54      3.40 o 
   3   1   7      480.66      524.76      5.68 o 
   4   1   7      108.26      105.80      2.03 o 
   5   1   7      509.01      469.04      4.65 o 
   6   1   7      124.44      123.31      1.38 o 
   7   1   7      236.91      260.58      2.76 o 
  -7   2   7       18.06       22.69      0.90 o 
  -6   2   7       40.54       41.22      0.91 o 
  -5   2   7      470.87      451.55      3.56 o 
  -4   2   7      480.22      459.15      9.13 o 
  -3   2   7      231.43      247.42      7.97 o 
  -2   2   7     1739.27     1791.92     47.97 o 
  -1   2   7      708.29      741.00     10.17 o 
   0   2   7     4702.23     4773.69     47.64 o 
   1   2   7      705.46      714.33      8.11 o 
   2   2   7     1739.48     1746.32     17.31 o 
   3   2   7      231.09      237.97      3.44 o 
   4   2   7      483.13      455.09      6.57 o 
   5   2   7      471.11      453.64      4.50 o 
   6   2   7       41.40       41.15      0.71 o 
   7   2   7       17.68       21.94      0.63 o 
  -6   3   7       17.24       13.24      0.47 o 
  -5   3   7       87.68       84.32      1.15 o 
  -4   3   7      303.59      301.46      7.90 o 
  -3   3   7      322.37      322.90     10.51 o 
  -2   3   7     1231.93     1160.99     17.70 o 
  -1   3   7      689.75      727.58      8.62 o 
   0   3   7      149.89      163.62      2.39 o 
   1   3   7      686.02      728.60      9.86 o 
   2   3   7     1216.51     1140.14     12.99 o 
   3   3   7      323.62      331.13      5.79 o 
   4   3   7      305.61      312.97      3.92 o 
   5   3   7       86.74       85.71      1.40 o 
   6   3   7       17.24       12.54      0.43 o 
  -6   4   7      100.04      107.84      1.20 o 
  -5   4   7      278.99      276.88      2.45 o 
  -4   4   7      818.44      832.14      8.29 o 
  -3   4   7       76.52       72.98      3.57 o 
  -2   4   7      369.50      382.55      6.38 o 
  -1   4   7      834.98      848.74     11.14 o 
   0   4   7       34.17       40.73      1.03 o 
   1   4   7      835.38      851.98     11.54 o 
   2   4   7      371.25      377.67      5.27 o 
   3   4   7       76.78       74.09      2.58 o 
   5   4   7      277.33      274.57      3.60 o 
   6   4   7      100.87      107.92      1.70 o 
  -6   5   7      368.12      391.02      3.29 o 
  -5   5   7      131.69      121.92      1.34 o 
  -4   5   7     1619.32     1565.68     10.98 o 
  -3   5   7        2.02        3.64      0.45 o 
  -2   5   7      197.82      206.96      4.89 o 
  -1   5   7      401.13      370.29      6.19 o 
   0   5   7      323.85      337.23      5.90 o 
   1   5   7      399.52      376.53      6.50 o 
   2   5   7      196.98      203.47      6.70 o 
   3   5   7        2.40        3.44      0.67 o 
   4   5   7     1614.97     1560.47     19.04 o 
   5   5   7      133.38      119.39      2.29 o 
   6   5   7      367.63      387.14      8.14 o 
  -5   6   7        0.06        0.73      0.24 o 
  -4   6   7       13.80       11.50      0.48 o 
  -3   6   7      289.97      269.98      2.22 o 
  -2   6   7      292.71      285.04      4.97 o 
  -1   6   7      111.10      115.62      4.89 o 
   0   6   7      628.65      575.18     16.23 o 
   1   6   7      108.13      118.23      2.87 o 
   2   6   7      293.78      295.50      9.90 o 
   3   6   7      289.93      279.06      8.70 o 
   4   6   7       13.88       11.56      1.71 o 
   5   6   7        0.12        0.81      0.41 o 
  -5   7   7       52.93       56.08      1.18 o 
  -4   7   7       79.22       77.40      1.38 o 
  -3   7   7      159.92      158.09      1.76 o 
  -2   7   7      378.19      368.00      3.37 o 
  -1   7   7      532.04      490.54      6.20 o 
   0   7   7      532.33      562.94      6.59 o 
   1   7   7      533.16      488.77      4.63 o 
   2   7   7      378.85      375.02      3.27 o 
   3   7   7      160.65      159.42      2.86 o 
   4   7   7       78.91       76.55      1.74 o 
   5   7   7       51.51       56.81      1.32 o 
  -4   8   7       58.48       62.54      1.07 o 
  -3   8   7        8.40        9.40      0.64 o 
  -2   8   7       66.09       67.55      0.97 o 
  -1   8   7      259.92      254.64      2.63 o 
   0   8   7        0.84        1.04      0.36 o 
   1   8   7      259.72      253.84      2.39 o 
   2   8   7       66.65       67.21      1.34 o 
   3   8   7        8.07        8.57      0.79 o 
   4   8   7       56.62       59.78      2.78 o 
  -3   9   7       14.64       16.75      0.56 o 
  -2   9   7        3.41        3.86      0.48 o 
  -1   9   7       71.00       73.62      0.90 o 
   0   9   7       99.07      102.01      1.21 o 
   1   9   7       70.38       74.55      1.06 o 
   2   9   7        3.17        3.91      0.44 o 
   3   9   7       13.96       15.90      0.64 o 
  -2  10   7       61.54       67.31      1.12 o 
  -1  10   7       19.26       17.38      0.83 o 
   0  10   7       42.10       43.54      0.73 o 
   1  10   7       18.87       17.65      0.45 o 
   2  10   7       62.44       67.54      1.11 o 
   0   0   8     1153.86     1072.13     19.85 o 
   1   0   8      341.11      349.57      4.96 o 
   2   0   8      697.80      808.57     13.73 o 
   3   0   8        7.26        6.79      0.46 o 
   4   0   8       40.10       39.75      1.53 o 
   5   0   8        8.31        8.50      0.40 o 
   6   0   8      403.83      402.34      3.89 o 
   7   0   8       19.09       15.86      0.50 o 
  -7   1   8       60.10       64.79      1.26 o 
  -6   1   8       69.70       67.99      0.93 o 
  -5   1   8      383.69      359.19      3.64 o 
  -4   1   8       16.17       17.19      0.73 o 
  -3   1   8      333.45      318.16      6.85 o 
  -2   1   8      554.68      569.34     14.33 o 
  -1   1   8     2415.81     2485.13     28.01 o 
   0   1   8      492.40      528.51      6.43 o 
   1   1   8     2427.42     2454.31     32.56 o 
   2   1   8      554.62      554.44      6.83 o 
   3   1   8      336.30      313.37      3.65 o 
   4   1   8       16.00       17.19      0.77 o 
   5   1   8      382.53      359.34      3.79 o 
   6   1   8       68.37       64.53      1.09 o 
   7   1   8       61.31       67.34      0.96 o 
  -7   2   8       24.15       26.52      0.66 o 
  -6   2   8       56.98       57.05      0.99 o 
  -5   2   8      415.95      404.49      3.40 o 
  -4   2   8      115.55      120.34      2.69 o 
  -3   2   8      532.29      533.47     16.08 o 
  -2   2   8       49.24       50.05      2.37 o 
  -1   2   8     1402.94     1393.02     25.29 o 
   0   2   8       14.04       21.48      0.53 o 
   1   2   8     1411.89     1422.10     16.09 o 
   2   2   8       48.28       48.93      0.97 o 
   3   2   8      535.42      544.31      6.50 o 
   4   2   8      111.32      118.60      2.01 o 
   5   2   8      416.79      402.76      4.08 o 
   6   2   8       57.63       54.49      0.91 o 
   7   2   8       23.57       26.48      0.61 o 
  -6   3   8        7.62        8.79      0.68 o 
  -5   3   8      542.41      540.91      4.28 o 
  -4   3   8      205.24      199.33      4.48 o 
  -3   3   8      313.32      302.01      9.72 o 
  -2   3   8      741.97      759.80     12.23 o 
  -1   3   8     1394.06     1553.04     22.37 o 
   0   3   8       59.47       74.76      1.30 o 
   1   3   8     1401.47     1549.33     15.70 o 
   2   3   8      742.01      777.49      7.97 o 
   3   3   8      316.01      292.87      3.89 o 
   4   3   8      205.62      204.93      3.06 o 
   5   3   8      539.69      547.08      6.50 o 
   6   3   8        7.57        9.48      0.66 o 
  -6   4   8       11.41       10.95      0.37 o 
  -5   4   8      176.45      177.14      1.77 o 
  -4   4   8      694.80      661.45      5.43 o 
  -3   4   8      624.07      616.88     18.72 o 
  -2   4   8      254.63      266.01      4.76 o 
  -1   4   8       57.96       68.52      1.50 o 
   0   4   8      231.16      245.29      3.70 o 
   1   4   8       60.29       75.62      3.29 o 
   2   4   8      251.99      263.55      3.94 o 
   3   4   8      624.06      634.25     18.71 o 
   4   4   8      694.64      695.00     14.46 o 
   5   4   8      178.20      180.34      2.35 o 
   6   4   8       11.12       10.64      0.45 o 
  -6   5   8       37.45       44.22      0.61 o 
  -5   5   8       22.66       23.61      0.56 o 
  -4   5   8      241.00      232.48      2.12 o 
  -3   5   8      467.77      445.00      6.28 o 
  -2   5   8      340.26      357.85      7.58 o 
  -1   5   8      380.85      389.77      7.83 o 
   0   5   8      243.67      224.28      4.28 o 
   1   5   8      382.01      384.08      6.73 o 
   2   5   8      340.64      348.31      5.84 o 
   3   5   8      467.27      463.52      9.14 o 
   4   5   8      240.02      229.20      3.61 o 
   5   5   8       21.78       24.18      0.90 o 
   6   5   8       36.46       42.26      0.80 o 
  -5   6   8       37.14       34.57      0.66 o 
  -4   6   8      175.81      162.26      1.59 o 
  -3   6   8      223.96      205.88      1.79 o 
  -2   6   8       77.65       83.30      2.20 o 
  -1   6   8     1270.01     1197.88     32.26 o 
   0   6   8       26.33       25.99      1.56 o 
   1   6   8     1271.07     1246.16     19.21 o 
   2   6   8       79.18       87.44      1.73 o 
   3   6   8      221.19      207.41      3.38 o 
   4   6   8      172.47      163.17      4.89 o 
   5   6   8       37.21       34.56      1.10 o 
  -5   7   8       24.39       28.17      0.74 o 
  -4   7   8       43.43       44.74      0.85 o 
  -3   7   8      216.50      212.17      2.37 o 
  -2   7   8       19.01       23.28      1.09 o 
  -1   7   8       55.38       55.67      1.06 o 
   0   7   8     1596.91     1558.64     17.12 o 
   1   7   8       54.33       56.76      0.93 o 
   2   7   8       17.89       20.70      0.69 o 
   3   7   8      220.34      222.21      3.65 o 
   4   7   8       43.59       45.19      1.30 o 
   5   7   8       24.43       26.96      1.16 o 
  -4   8   8        9.40        8.31      0.37 o 
  -3   8   8       48.43       45.11      0.87 o 
  -2   8   8      181.23      171.85      2.45 o 
  -1   8   8      532.56      512.85      4.48 o 
   0   8   8      946.43      934.42      8.13 o 
   1   8   8      530.48      510.07      4.55 o 
   2   8   8      178.29      172.69      2.21 o 
   3   8   8       47.69       45.08      2.07 o 
   4   8   8        9.73        7.71      0.60 o 
  -3   9   8       52.98       51.56      0.76 o 
  -2   9   8       18.09       19.27      0.82 o 
  -1   9   8      141.62      139.17      1.43 o 
   0   9   8       12.37       11.46      0.43 o 
   1   9   8      141.47      141.24      1.57 o 
   2   9   8       17.68       18.27      0.58 o 
   3   9   8       52.14       52.05      1.18 o 
  -2  10   8       48.84       53.70      1.33 o 
  -1  10   8        5.33        5.04      0.42 o 
   0  10   8        1.62        2.25      0.24 o 
   1  10   8        5.35        4.26      0.46 o 
   2  10   8       48.46       56.60      1.08 o 
   1   0   9        1.14        1.12      0.36 o 
   2   0   9     2769.52     2599.36     73.29 o 
   3   0   9      508.86      542.97      7.53 o 
   4   0   9       15.73       16.12      1.44 o 
   5   0   9       79.52       75.87      1.03 o 
   6   0   9        0.29        0.47      0.23 o 
   7   0   9        5.53        7.33      0.31 o 
  -7   1   9       27.35       31.63      0.88 o 
  -6   1   9      212.32      201.04      2.15 o 
  -5   1   9      166.94      156.00      1.72 o 
  -4   1   9      465.16      445.29      5.71 o 
  -3   1   9      338.54      331.72      7.26 o 
  -2   1   9      402.59      393.20     14.34 o 
  -1   1   9      421.63      457.21      6.34 o 
   0   1   9      377.90      442.02      5.75 o 
   1   1   9      423.36      463.39      7.50 o 
   2   1   9      401.24      397.66      5.03 o 
   3   1   9      337.62      335.35      4.58 o 
   4   1   9      466.70      442.65      6.08 o 
   5   1   9      167.14      154.98      1.81 o 
   6   1   9      207.90      195.42      2.30 o 
   7   1   9       27.98       32.46      0.89 o 
  -7   2   9       18.79       21.49      0.82 o 
  -6   2   9       33.65       33.64      0.73 o 
  -5   2   9       47.12       43.99      0.74 o 
  -4   2   9     1018.55      963.85     15.44 o 
  -3   2   9       31.39       30.30      2.08 o 
  -2   2   9      327.09      370.12     20.18 o 
  -1   2   9      409.20      382.89      5.63 o 
   0   2   9      948.42     1038.76     11.10 o 
   1   2   9      405.33      381.35      4.17 o 
   2   2   9      323.51      371.73      4.07 o 
   3   2   9       32.06       32.75      0.81 o 
   4   2   9     1020.05      983.41     11.57 o 
   5   2   9       46.94       43.58      0.90 o 
   6   2   9       33.30       31.93      0.67 o 
  -6   3   9       46.27       56.11      0.99 o 
  -5   3   9       65.51       66.25      1.31 o 
  -4   3   9      319.87      314.69      5.46 o 
  -3   3   9     1281.18     1283.28     36.28 o 
  -2   3   9     1713.84     1802.84     46.55 o 
  -1   3   9      769.45      789.43      9.36 o 
   0   3   9     4367.48     4613.65     51.71 o 
   1   3   9      773.59      787.31      8.22 o 
   2   3   9     1706.93     1782.17     17.71 o 
   3   3   9     1284.32     1289.71     17.04 o 
   4   3   9      318.94      327.65      4.25 o 
   5   3   9       65.57       68.80      1.92 o 
   6   3   9       47.39       56.59      0.93 o 
  -6   4   9      228.12      239.90      2.40 o 
  -5   4   9       78.59       76.64      1.07 o 
  -4   4   9     1491.82     1449.02     11.54 o 
  -3   4   9      817.47      799.67     11.83 o 
  -2   4   9      180.43      171.24      3.46 o 
  -1   4   9       30.51       27.98      1.06 o 
   0   4   9        0.72        0.65      0.26 o 
   1   4   9       30.58       28.85      1.00 o 
   2   4   9      180.19      176.12      2.87 o 
   3   4   9      817.88      806.00     23.62 o 
   4   4   9     1486.59     1449.45     18.09 o 
   5   4   9       78.51       75.85      1.59 o 
   6   4   9      227.78      236.48      2.91 o 
  -6   5   9       54.36       57.70      0.86 o 
  -5   5   9       41.54       38.26      0.86 o 
  -4   5   9       63.13       64.18      0.87 o 
  -3   5   9      557.99      551.85      5.76 o 
  -2   5   9     1484.41     1430.37     38.80 o 
  -1   5   9       35.20       39.15      1.64 o 
   0   5   9      240.98      254.23      8.04 o 
   1   5   9       34.16       37.57      1.10 o 
   2   5   9     1481.54     1431.82     17.93 o 
   3   5   9      555.34      544.08     10.72 o 
   4   5   9       62.50       60.48      1.15 o 
   5   5   9       41.58       35.82      1.04 o 
   6   5   9       53.67       56.67      1.21 o 
  -5   6   9        3.20        2.99      0.26 o 
  -4   6   9      139.81      136.14      1.38 o 
  -3   6   9      148.93      149.15      1.40 o 
  -2   6   9      143.99      138.44      2.21 o 
  -1   6   9     1953.26     1872.75     31.67 o 
   0   6   9      114.74      122.70      3.62 o 
   1   6   9     1955.99     1923.31     23.73 o 
   2   6   9      144.01      140.41      2.53 o 
   3   6   9      149.14      152.61      2.17 o 
   4   6   9      142.20      138.47      2.34 o 
   5   6   9        3.37        2.99      0.47 o 
  -5   7   9       10.77       11.48      0.40 o 
  -4   7   9       73.30       74.62      1.11 o 
  -3   7   9       92.67       90.36      1.29 o 
  -2   7   9      235.16      219.57      2.87 o 
  -1   7   9      329.55      316.63      3.06 o 
   0   7   9      263.42      250.07      2.52 o 
   1   7   9      328.46      320.36      3.06 o 
   2   7   9      237.22      221.65      2.84 o 
   3   7   9       91.60       89.89      2.99 o 
   4   7   9       72.39       73.51      1.68 o 
   5   7   9       11.77       13.18      0.92 o 
  -4   8   9       85.14       79.95      1.20 o 
  -3   8   9        6.69        5.55      0.38 o 
  -2   8   9      252.85      255.94      2.58 o 
  -1   8   9      254.79      246.65      2.48 o 
   0   8   9      154.31      147.56      1.83 o 
   1   8   9      255.78      247.59      2.35 o 
   2   8   9      251.78      250.38      2.64 o 
   3   8   9        6.77        6.92      0.61 o 
   4   8   9       84.07       78.03      1.40 o 
  -3   9   9      142.03      155.75      1.66 o 
  -2   9   9      284.72      286.27      3.09 o 
  -1   9   9       35.82       35.50      0.62 o 
   0   9   9       90.32       89.24      1.04 o 
   1   9   9       36.96       37.64      0.74 o 
   2   9   9      283.04      288.81      2.94 o 
   3   9   9      141.94      161.51      4.62 o 
  -1  10   9      198.05      202.33      2.26 o 
   0  10   9       80.42       81.69      0.98 o 
   1  10   9      196.72      196.23      2.02 o 
   0   0  10     1690.84     1769.59     36.54 o 
   1   0  10     1093.12     1096.35     16.83 o 
   2   0  10     1344.67     1470.22     22.01 o 
   3   0  10       58.14       58.49      1.34 o 
   4   0  10       27.60       17.20      0.78 o 
   5   0  10       16.57       14.98      0.40 o 
   6   0  10      316.00      315.36      3.12 o 
   7   0  10        2.34        1.78      0.39 o 
  -7   1  10       15.61       15.70      0.63 o 
  -6   1  10      399.30      394.25      3.74 o 
  -5   1  10      313.75      299.30      2.84 o 
  -4   1  10       84.68       84.42      2.86 o 
  -3   1  10      128.13      136.15      3.67 o 
  -2   1  10      485.95      520.09     11.57 o 
  -1   1  10        8.00       15.20      0.64 o 
   0   1  10      894.74      959.87     13.03 o 
   1   1  10        8.29       13.22      0.69 o 
   2   1  10      482.15      507.98      6.34 o 
   3   1  10      129.61      133.92      4.38 o 
   4   1  10       85.12       83.64      1.92 o 
   5   1  10      311.30      300.80      2.94 o 
   6   1  10      395.27      396.64      4.65 o 
  -6   2  10      117.86      121.73      1.97 o 
  -5   2  10      153.23      151.07      1.48 o 
  -4   2  10      235.76      224.16      3.56 o 
  -3   2  10       73.67       64.02      3.21 o 
  -2   2  10      158.70      144.13      3.70 o 
  -1   2  10     3302.20     3638.94     40.30 o 
   0   2  10     6003.71     6286.71     88.29 o 
   1   2  10     3299.28     3520.40     43.39 o 
   2   2  10      156.82      143.57      1.80 o 
   3   2  10       75.73       65.32      1.37 o 
   4   2  10      235.09      224.09      5.54 o 
   5   2  10      151.13      148.61      1.71 o 
   6   2  10      118.31      123.87      1.89 o 
  -6   3  10       25.48       27.23      0.62 o 
  -5   3  10      328.00      319.77      3.70 o 
  -4   3  10       85.29       81.05      1.52 o 
  -3   3  10      754.77      776.55     23.12 o 
  -2   3  10       16.14       17.91      0.92 o 
  -1   3  10     2620.79     2682.40     30.45 o 
   0   3  10      361.70      395.45      5.02 o 
   1   3  10     2641.63     2673.97     28.11 o 
   2   3  10       16.39       18.76      0.57 o 
   3   3  10      760.95      799.69     11.82 o 
   4   3  10       83.78       79.90      2.58 o 
   5   3  10      326.08      325.09      3.93 o 
   6   3  10       25.31       27.12      0.65 o 
  -6   4  10       39.81       40.66      0.74 o 
  -5   4  10      222.58      214.59      2.23 o 
  -4   4  10       27.45       27.60      0.77 o 
  -3   4  10      252.87      241.86      4.43 o 
  -2   4  10       76.64       80.95      2.09 o 
  -1   4  10      145.17      144.98      2.96 o 
   0   4  10      354.62      394.70      5.63 o 
   1   4  10      144.71      145.51      2.24 o 
   2   4  10       79.23       83.60      1.74 o 
   3   4  10      258.39      248.68      7.01 o 
   4   4  10       26.85       26.52      0.87 o 
   5   4  10      220.38      217.12      2.97 o 
   6   4  10       39.81       40.84      0.79 o 
  -6   5  10       45.94       49.13      0.92 o 
  -5   5  10      129.17      132.03      1.51 o 
  -4   5  10       21.00       26.50      1.01 o 
  -3   5  10      455.66      437.88      4.69 o 
  -2   5  10      255.74      243.89      3.81 o 
  -1   5  10      328.49      305.70      6.56 o 
   0   5  10       85.18       75.82      1.70 o 
   1   5  10      330.21      310.76      7.46 o 
   2   5  10      257.28      241.51      3.85 o 
   3   5  10      452.57      424.87      7.88 o 
   4   5  10       21.43       26.39      0.83 o 
   5   5  10      130.41      133.08      1.93 o 
   6   5  10       46.72       50.15      1.25 o 
  -5   6  10       43.39       48.42      0.98 o 
  -4   6  10      189.62      190.62      1.87 o 
  -3   6  10      123.42      117.29      1.37 o 
  -2   6  10      547.08      542.74      6.10 o 
  -1   6  10      802.66      784.55     10.39 o 
   0   6  10     2559.37     2452.88     61.79 o 
   1   6  10      805.44      771.67      7.90 o 
   2   6  10      549.42      541.02      7.71 o 
   3   6  10      121.79      117.72      1.96 o 
   4   6  10      189.80      189.49      2.70 o 
   5   6  10       43.91       48.12      1.19 o 
  -5   7  10       79.12       72.29      1.19 o 
  -4   7  10       37.59       37.69      1.05 o 
  -3   7  10       98.82       98.64      1.34 o 
  -2   7  10       10.30        9.64      1.02 o 
  -1   7  10       61.15       61.95      0.89 o 
   0   7  10      648.93      624.41      8.04 o 
   1   7  10       61.31       62.03      0.94 o 
   2   7  10        9.95        8.17      0.49 o 
   3   7  10       98.53       97.52      1.59 o 
   4   7  10       36.13       36.21      0.92 o 
   5   7  10       77.95       71.47      1.37 o 
  -4   8  10       47.59       54.22      1.04 o 
  -3   8  10       12.49       11.99      0.45 o 
  -2   8  10      217.96      202.82      2.80 o 
  -1   8  10      162.56      164.92      1.82 o 
   0   8  10        5.28        4.78      0.37 o 
   1   8  10      160.05      162.49      1.83 o 
   2   8  10      217.53      207.37      2.47 o 
   3   8  10       12.40       13.04      0.59 o 
   4   8  10       46.89       52.85      1.07 o 
  -3   9  10       52.34       58.85      1.10 o 
  -2   9  10      114.63      124.89      1.63 o 
  -1   9  10       66.14       64.47      1.06 o 
   0   9  10       58.35       57.34      1.10 o 
   1   9  10       66.58       64.88      1.27 o 
   2   9  10      113.81      125.29      1.57 o 
   3   9  10       52.94       60.68      1.46 o 
  -1  10  10       15.05       19.51      0.59 o 
   0  10  10       29.34       30.82      1.37 o 
   1  10  10       15.29       19.31      0.77 o 
   1   0  11        1.15        1.07      0.39 o 
   2   0  11      450.87      475.16      7.61 o 
   3   0  11      376.24      369.28      5.47 o 
   4   0  11       40.75       38.06      1.00 o 
   5   0  11      299.69      277.94      2.27 o 
   6   0  11       30.86       36.09      0.70 o 
  -6   1  11      113.79      119.32      1.43 o 
  -5   1  11       29.29       30.26      0.75 o 
  -4   1  11       93.28       88.92      1.36 o 
  -3   1  11      559.20      576.15     12.00 o 
  -2   1  11      476.92      487.14     17.46 o 
  -1   1  11      679.42      670.47      8.31 o 
   0   1  11      433.80      409.37      5.22 o 
   1   1  11      683.65      648.17      7.66 o 
   2   1  11      476.84      480.46      6.09 o 
   3   1  11      562.15      593.25      9.87 o 
   4   1  11       93.45       92.03      2.27 o 
   5   1  11       29.54       31.33      0.63 o 
   6   1  11      114.15      119.01      1.45 o 
  -6   2  11       66.41       65.99      1.29 o 
  -5   2  11       38.28       35.17      0.96 o 
  -4   2  11       16.62       21.41      0.82 o 
  -3   2  11      953.23      858.58     25.90 o 
  -2   2  11      597.77      624.73     12.59 o 
  -1   2  11      449.18      522.25      6.45 o 
   0   2  11     5461.09     5547.42     81.73 o 
   1   2  11      452.34      524.33      5.09 o 
   2   2  11      597.92      623.37      6.79 o 
   3   2  11      957.20      913.94     14.93 o 
   4   2  11       15.84       17.82      1.15 o 
   5   2  11       38.12       35.82      0.91 o 
   6   2  11       66.97       65.86      1.25 o 
  -6   3  11      164.00      173.78      1.91 o 
  -5   3  11      108.11      103.22      1.39 o 
  -4   3  11     1116.15     1077.71     10.93 o 
  -3   3  11      228.69      213.30      7.71 o 
  -2   3  11       15.33       16.26      1.41 o 
  -1   3  11       52.58       55.01      1.50 o 
   0   3  11        9.12        3.61      0.29 o 
   1   3  11       53.34       53.31      0.94 o 
   2   3  11       14.69       15.05      0.56 o 
   3   3  11      229.77      217.79      4.62 o 
   4   3  11     1118.51     1109.73     17.84 o 
   5   3  11      107.52      103.39      1.73 o 
   6   3  11      165.94      177.23      1.94 o 
  -6   4  11       17.77       22.70      0.63 o 
  -5   4  11       42.96       45.65      1.10 o 
  -4   4  11      181.44      173.19      1.97 o 
  -3   4  11      170.41      165.83      1.81 o 
  -2   4  11      226.81      228.24      7.60 o 
  -1   4  11      515.03      512.89      9.86 o 
   0   4  11        5.37        2.62      0.38 o 
   1   4  11      511.04      511.03      6.31 o 
   2   4  11      224.92      243.22      3.76 o 
   3   4  11      168.55      170.67      4.35 o 
   4   4  11      183.87      180.00      2.52 o 
   5   4  11       42.81       45.61      1.01 o 
   6   4  11       18.84       23.26      0.57 o 
  -6   5  11        0.69        0.88      0.20 o 
  -5   5  11        4.05        4.43      0.45 o 
  -4   5  11      358.99      366.86      3.63 o 
  -3   5  11      296.26      300.07      2.67 o 
  -2   5  11      595.71      556.78     10.40 o 
  -1   5  11       17.39       15.34      1.20 o 
   0   5  11       28.16       27.96      0.99 o 
   1   5  11       18.04       17.36      0.90 o 
   2   5  11      600.22      567.90      7.77 o 
   3   5  11      296.89      309.37      4.21 o 
   4   5  11      357.98      360.15      3.57 o 
   5   5  11        4.52        3.94      0.55 o 
   6   5  11        0.88        1.37      0.33 o 
  -5   6  11      144.07      140.87      2.65 o 
  -4   6  11       17.98       20.43      0.63 o 
  -3   6  11     1158.42     1115.31      8.27 o 
  -2   6  11     1597.01     1488.94     11.90 o 
  -1   6  11     1290.34     1261.82     11.19 o 
   0   6  11       46.18       49.40      1.34 o 
   1   6  11     1288.09     1239.15     10.68 o 
   2   6  11     1590.62     1506.80     13.36 o 
   3   6  11     1156.81     1091.84     11.90 o 
   4   6  11       18.84       21.54      0.65 o 
   5   6  11      144.59      143.98      2.34 o 
  -4   7  11       82.96       84.21      1.19 o 
  -3   7  11       78.99       80.78      1.04 o 
  -2   7  11      283.12      268.00      2.78 o 
  -1   7  11     1724.12     1627.42     12.35 o 
   0   7  11       95.06       95.43      1.17 o 
   1   7  11     1717.82     1622.32     12.62 o 
   2   7  11      282.00      266.87      3.14 o 
   3   7  11       79.35       79.32      1.38 o 
   4   7  11       83.10       85.82      1.60 o 
  -4   8  11       17.50       19.23      0.52 o 
  -3   8  11      208.18      218.14      2.47 o 
  -2   8  11      143.29      134.29      1.79 o 
  -1   8  11       91.93       89.55      1.47 o 
   0   8  11        0.97        0.97      0.27 o 
   1   8  11       91.64       86.81      1.24 o 
   2   8  11      144.41      131.71      1.82 o 
   3   8  11      210.16      222.27      2.72 o 
   4   8  11       17.42       19.12      1.93 o 
  -3   9  11      208.75      226.57      6.35 o 
  -2   9  11       49.28       52.81      0.91 o 
  -1   9  11      131.90      131.84      1.57 o 
   0   9  11        0.10        0.69      0.32 o 
   1   9  11      131.80      132.90      2.18 o 
   2   9  11       49.06       52.01      0.97 o 
   3   9  11      210.48      222.52      4.93 o 
   0   0  12       10.36       19.04      0.70 o 
   1   0  12      402.21      395.55      4.45 o 
   2   0  12       94.05      106.69      3.20 o 
   3   0  12      250.24      241.36      4.36 o 
   4   0  12       21.54       23.28      0.83 o 
   5   0  12      556.69      534.94      4.12 o 
   6   0  12        0.04        0.55      0.20 o 
  -6   1  12      110.55      114.20      1.59 o 
  -5   1  12      165.66      159.09      1.82 o 
  -4   1  12      424.61      414.60      4.35 o 
  -3   1  12       37.03       42.45      2.37 o 
  -2   1  12     1201.01     1156.58     60.82 o 
  -1   1  12       26.63       31.81      0.75 o 
   0   1  12       48.98       46.85      0.82 o 
   1   1  12       26.99       33.09      0.75 o 
   2   1  12     1207.85     1213.76     14.26 o 
   3   1  12       37.32       40.56      1.16 o 
   4   1  12      428.63      416.69      4.98 o 
   5   1  12      164.12      156.96      1.77 o 
   6   1  12      109.94      114.82      1.63 o 
  -6   2  12       48.39       51.53      1.04 o 
  -5   2  12       21.38       22.09      0.80 o 
  -4   2  12       14.09       14.93      0.83 o 
  -3   2  12      213.97      209.04      7.67 o 
  -2   2  12      647.64      641.34     12.88 o 
  -1   2  12      936.53     1017.29     11.92 o 
   0   2  12     3891.73     3992.76     35.99 o 
   1   2  12      942.13     1001.09      9.45 o 
   2   2  12      653.87      633.42      6.92 o 
   3   2  12      218.55      219.31      4.69 o 
   4   2  12       13.98       14.71      0.75 o 
   5   2  12       20.05       20.15      0.71 o 
   6   2  12       49.09       50.25      1.04 o 
  -6   3  12       11.42       14.61      0.47 o 
  -5   3  12       36.13       35.57      0.76 o 
  -4   3  12      226.53      214.05      2.09 o 
  -3   3  12      496.82      486.83      6.98 o 
  -2   3  12      736.38      711.54     11.53 o 
  -1   3  12     2739.51     2931.90     45.58 o 
   0   3  12      524.00      565.39      6.15 o 
   1   3  12     2731.24     2871.58     28.93 o 
   2   3  12      739.03      706.48      7.49 o 
   3   3  12      499.40      496.83      6.71 o 
   4   3  12      222.67      219.63      3.42 o 
   5   3  12       35.16       35.49      0.95 o 
   6   3  12       11.75       14.99      0.45 o 
  -6   4  12       84.41       93.13      1.36 o 
  -5   4  12      190.02      186.99      1.87 o 
  -4   4  12       22.46       21.49      0.71 o 
  -3   4  12      476.54      489.81      5.18 o 
  -2   4  12       24.77       27.46      1.54 o 
  -1   4  12       78.77       76.18      2.00 o 
   0   4  12      135.32      131.02      2.00 o 
   1   4  12       78.11       78.93      1.52 o 
   2   4  12       24.80       29.37      0.85 o 
   3   4  12      477.58      501.61      7.75 o 
   4   4  12       21.81       20.77      0.70 o 
   5   4  12      189.67      186.76      2.35 o 
   6   4  12       83.51       93.37      1.24 o 
  -5   5  12      133.04      134.76      1.41 o 
  -4   5  12        9.90        9.40      0.40 o 
  -3   5  12      508.35      492.33      3.37 o 
  -2   5  12      402.79      371.75      4.60 o 
  -1   5  12      108.01      112.22      2.30 o 
   0   5  12       80.62       84.89      1.54 o 
   1   5  12      108.09      115.37      2.24 o 
   2   5  12      406.57      396.25      5.36 o 
   3   5  12      511.74      487.68      5.35 o 
   4   5  12        9.92        9.11      0.46 o 
   5   5  12      132.76      136.71      2.01 o 
  -5   6  12       64.73       65.58      1.75 o 
  -4   6  12      254.68      256.60      2.44 o 
  -3   6  12      130.55      123.28      1.27 o 
  -2   6  12       23.70       19.69      0.54 o 
  -1   6  12      227.09      215.93      2.41 o 
   0   6  12       43.46       41.75      1.33 o 
   1   6  12      225.85      219.17      2.48 o 
   2   6  12       24.16       21.07      0.71 o 
   3   6  12      130.56      124.59      3.17 o 
   4   6  12      254.61      262.88      3.24 o 
   5   6  12       64.14       65.46      1.34 o 
  -4   7  12       21.85       25.17      0.60 o 
  -3   7  12        0.96        1.36      0.24 o 
  -2   7  12      396.44      387.13      3.69 o 
  -1   7  12      158.50      152.03      3.91 o 
   0   7  12      587.02      556.45      4.67 o 
   1   7  12      159.67      155.44      1.68 o 
   2   7  12      393.90      377.02      4.15 o 
   3   7  12        0.81        1.05      0.40 o 
   4   7  12       21.60       24.90      0.75 o 
  -4   8  12       40.85       48.78      1.16 o 
  -3   8  12       26.95       30.87      0.54 o 
  -2   8  12       82.14       80.91      1.26 o 
  -1   8  12      118.95      116.94      1.72 o 
   0   8  12       16.35       17.37      0.74 o 
   1   8  12      119.56      115.67      1.74 o 
   2   8  12       81.41       79.34      1.28 o 
   3   8  12       27.77       32.10      0.80 o 
  -2   9  12        5.56        5.40      0.33 o 
  -1   9  12       20.51       21.69      0.51 o 
   0   9  12      183.29      189.75      2.21 o 
   1   9  12       20.76       20.13      0.69 o 
   2   9  12        5.56        5.47      0.44 o 
   1   0  13       74.51       94.26      1.40 o 
   2   0  13     1563.72     1473.01     22.14 o 
   3   0  13       31.07       37.66      1.34 o 
   4   0  13        0.05        1.64      0.35 o 
   5   0  13      681.34      634.16      5.11 o 
   6   0  13       89.78       95.56      1.56 o 
  -6   1  13       76.83       84.65      1.37 o 
  -5   1  13      264.90      241.50      2.86 o 
  -4   1  13      211.77      210.77      2.56 o 
  -3   1  13      684.82      653.82     18.33 o 
  -2   1  13       13.14       13.28      1.80 o 
  -1   1  13      117.86      130.86      2.18 o 
   0   1  13        5.13        5.26      0.40 o 
   1   1  13      117.61      129.82      1.94 o 
   2   1  13       13.50       13.86      0.62 o 
   3   1  13      686.59      646.31      9.79 o 
   4   1  13      213.84      214.85      2.97 o 
   5   1  13      268.22      242.27      2.43 o 
   6   1  13       77.79       84.71      1.52 o 
  -6   2  13      238.40      251.15      3.11 o 
  -5   2  13      205.34      204.05      2.48 o 
  -4   2  13      218.34      212.63      2.14 o 
  -3   2  13      318.19      273.25      7.65 o 
  -2   2  13      178.38      190.47      6.82 o 
  -1   2  13       88.58       64.34      1.16 o 
   0   2  13      127.79      142.99      1.73 o 
   1   2  13       89.12       64.40      0.98 o 
   2   2  13      180.87      195.58      2.96 o 
   3   2  13      319.04      280.18      3.11 o 
   4   2  13      219.86      220.59      4.00 o 
   5   2  13      201.41      202.49      2.66 o 
   6   2  13      238.18      254.20      3.18 o 
  -6   3  13       12.76       13.89      0.53 o 
  -5   3  13       53.79       53.45      1.13 o 
  -4   3  13      387.19      370.87      3.20 o 
  -3   3  13       51.82       51.18      1.16 o 
  -2   3  13      485.20      442.97      9.41 o 
  -1   3  13     1209.26     1182.32     18.07 o 
   0   3  13      168.20      173.07      2.27 o 
   1   3  13     1212.03     1200.41     12.39 o 
   2   3  13      480.15      455.73      4.87 o 
   3   3  13       51.37       53.13      1.13 o 
   4   3  13      386.64      368.87      5.29 o 
   5   3  13       53.22       54.66      1.29 o 
   6   3  13       13.04       13.39      0.49 o 
  -6   4  13       69.66       71.98      1.05 o 
  -5   4  13       30.92       32.45      0.59 o 
  -4   4  13       60.27       65.11      0.93 o 
  -3   4  13      893.34      857.84      7.07 o 
  -2   4  13       10.22        9.26      1.40 o 
  -1   4  13      182.80      174.36      4.71 o 
   0   4  13        2.44        7.27      1.28 o 
   1   4  13      183.41      178.71      2.96 o 
   2   4  13       10.62       10.13      0.74 o 
   3   4  13      894.34      842.64     15.99 o 
   4   4  13       61.22       65.28      1.12 o 
   5   4  13       30.87       31.91      0.85 o 
   6   4  13       70.81       71.49      3.57 o 
  -5   5  13      266.09      282.57      2.94 o 
  -4   5  13      428.88      413.22      3.41 o 
  -3   5  13      845.05      822.97      5.60 o 
  -2   5  13       53.85       59.24      1.14 o 
  -1   5  13      415.33      375.70      6.41 o 
   0   5  13        9.12        9.77      0.60 o 
   1   5  13      418.30      380.10      8.50 o 
   2   5  13       51.68       55.50      1.45 o 
   3   5  13      839.63      798.59      9.03 o 
   4   5  13      429.46      412.16      4.26 o 
   5   5  13      267.40      284.34      3.32 o 
  -5   6  13        9.68       11.00      0.61 o 
  -4   6  13       21.59       21.11      0.51 o 
  -3   6  13      125.43      128.39      1.28 o 
  -2   6  13      582.87      544.78      4.30 o 
  -1   6  13      480.64      439.69      3.13 o 
   0   6  13        0.48        0.73      0.23 o 
   1   6  13      475.94      428.96      3.87 o 
   2   6  13      583.72      545.48      5.81 o 
   3   6  13      123.95      125.27      1.91 o 
   4   6  13       20.89       21.97      1.06 o 
   5   6  13       10.09       11.49      0.64 o 
  -4   7  13       70.56       71.52      0.94 o 
  -3   7  13      436.73      409.59      3.51 o 
  -2   7  13      122.64      126.68      1.55 o 
  -1   7  13       31.32       28.19      0.63 o 
   0   7  13      335.05      318.09      2.75 o 
   1   7  13       32.34       26.91      0.71 o 
   2   7  13      122.11      127.90      1.71 o 
   3   7  13      435.97      414.83      5.37 o 
   4   7  13       71.30       70.59      1.69 o 
  -3   8  13        6.13        6.06      0.32 o 
  -2   8  13      322.63      333.01      3.92 o 
  -1   8  13      101.01      101.18      1.40 o 
   0   8  13      110.43      115.38      1.96 o 
   1   8  13      102.81      101.26      1.56 o 
   2   8  13      324.18      334.06      3.33 o 
   3   8  13        6.00        6.17      0.41 o 
  -2   9  13      139.89      142.81      2.06 o 
  -1   9  13       83.63       87.05      1.13 o 
   0   9  13      156.19      151.84      2.20 o 
   1   9  13       86.43       88.79      1.20 o 
   2   9  13      142.77      144.98      2.51 o 
   0   0  14      354.07      367.27      5.88 o 
   1   0  14       60.95       75.62      1.63 o 
   2   0  14        1.00        1.21      0.36 o 
   3   0  14      484.48      502.65      5.95 o 
   4   0  14      368.48      373.97      3.52 o 
   5   0  14        1.03        2.57      0.24 o 
   6   0  14        1.01        3.72      0.62 o 
  -6   1  14      140.98      150.18      1.76 o 
  -5   1  14      350.99      341.94      4.21 o 
  -4   1  14       23.54       22.68      0.61 o 
  -3   1  14       57.88       57.78      1.23 o 
  -2   1  14      996.41     1008.27     15.45 o 
  -1   1  14      517.45      532.13      6.35 o 
   0   1  14      173.21      189.81      2.37 o 
   1   1  14      518.61      531.40      9.52 o 
   2   1  14      994.78      996.38     13.43 o 
   3   1  14       56.79       55.55      1.41 o 
   4   1  14       23.31       21.29      0.69 o 
   5   1  14      347.62      339.74      3.28 o 
   6   1  14      139.54      139.48      2.57 o 
  -6   2  14      130.63      136.87      2.03 o 
  -5   2  14       40.16       40.24      1.20 o 
  -4   2  14       17.46       19.72      0.52 o 
  -3   2  14       90.82       82.20      1.83 o 
  -2   2  14      447.91      438.80     13.03 o 
  -1   2  14      382.00      424.42      5.21 o 
   0   2  14      142.02      154.87      2.08 o 
   1   2  14      382.99      425.41      4.33 o 
   2   2  14      442.63      433.06      5.77 o 
   3   2  14       91.48       82.11      1.32 o 
   4   2  14       16.95       20.25      0.75 o 
   5   2  14       39.26       39.84      1.06 o 
   6   2  14      131.40      139.35      1.94 o 
  -6   3  14       97.15      100.79      1.53 o 
  -5   3  14       83.60       80.55      1.41 o 
  -4   3  14      279.60      269.56      2.62 o 
  -3   3  14      505.21      490.37      4.83 o 
  -2   3  14      423.56      429.60      9.50 o 
  -1   3  14      766.99      813.76     11.44 o 
   0   3  14      212.76      213.50      2.72 o 
   1   3  14      766.56      809.46      9.29 o 
   2   3  14      426.25      423.31      5.24 o 
   3   3  14      504.55      492.83      5.72 o 
   4   3  14      281.13      275.63      3.62 o 
   5   3  14       82.92       82.17      1.47 o 
   6   3  14       97.70      101.43      1.78 o 
  -5   4  14      190.14      200.64      1.87 o 
  -4   4  14      373.95      372.15      3.16 o 
  -3   4  14      374.95      366.20      2.89 o 
  -2   4  14       44.39       40.72      0.95 o 
  -1   4  14       39.72       40.59      1.24 o 
   0   4  14      389.14      424.03      5.26 o 
   1   4  14       40.13       41.16      1.18 o 
   2   4  14       43.07       38.26      0.91 o 
   3   4  14      373.96      362.77      4.86 o 
   4   4  14      377.98      376.59      4.57 o 
   5   4  14      188.18      194.75      2.63 o 
  -5   5  14       66.68       64.61      0.92 o 
  -4   5  14        3.81        3.87      0.38 o 
  -3   5  14       66.45       68.75      0.81 o 
  -2   5  14       77.04       69.30      1.06 o 
  -1   5  14       38.87       38.96      0.83 o 
   0   5  14      166.27      160.97      2.40 o 
   1   5  14       39.57       37.13      0.87 o 
   2   5  14       76.80       68.80      0.98 o 
   3   5  14       68.50       70.05      1.61 o 
   4   5  14        3.89        5.50      1.21 o 
   5   5  14       65.47       65.13      1.04 o 
  -5   6  14       45.82       51.72      0.84 o 
  -4   6  14        3.33        5.02      0.28 o 
  -3   6  14      119.12      118.65      1.20 o 
  -2   6  14       96.81       99.94      1.46 o 
  -1   6  14      387.97      388.91      2.88 o 
   0   6  14        6.90        6.86      0.34 o 
   1   6  14      388.14      388.44      3.54 o 
   2   6  14       98.27      100.26      1.81 o 
   3   6  14      120.54      122.16      1.97 o 
   4   6  14        3.30        5.88      0.53 o 
   5   6  14       45.56       51.26      2.92 o 
  -4   7  14       22.75       25.44      0.53 o 
  -3   7  14      116.85      119.17      1.28 o 
  -2   7  14      386.52      386.84      3.59 o 
  -1   7  14      173.38      163.52      1.71 o 
   0   7  14        9.81        9.71      0.50 o 
   1   7  14      174.02      163.28      1.96 o 
   2   7  14      380.94      377.24      3.83 o 
   3   7  14      116.40      120.24      1.89 o 
   4   7  14       23.28       26.00      0.82 o 
  -3   8  14       48.09       49.85      1.07 o 
  -2   8  14       51.15       55.85      0.90 o 
  -1   8  14       23.58       26.12      0.66 o 
   0   8  14       79.93       80.77      2.04 o 
   1   8  14       24.24       27.29      0.70 o 
   2   8  14       53.07       57.21      0.93 o 
   3   8  14       46.67       47.96      1.76 o 
  -2   9  14       49.88       56.03      1.49 o 
  -1   9  14        9.73       10.66      0.51 o 
   0   9  14       32.70       37.52      0.94 o 
   1   9  14        9.74        9.94      0.52 o 
   2   9  14       50.39       55.08      2.06 o 
   1   0  15      107.96       84.08      2.32 o 
   2   0  15      461.49      492.31      9.07 o 
   3   0  15      745.39      700.14      8.00 o 
   4   0  15        1.35        3.45      1.29 o 
   5   0  15      384.23      376.80      4.77 o 
   6   0  15        3.23        7.32      1.38 o 
  -6   1  15      247.91      242.29      6.40 o 
  -5   1  15       18.64       17.15      0.68 o 
  -4   1  15       89.12       93.13      1.20 o 
  -3   1  15      685.64      658.77      7.53 o 
  -2   1  15       11.87       14.59      0.83 o 
  -1   1  15       20.33       19.60      0.64 o 
   0   1  15      503.33      509.83      6.59 o 
   1   1  15       19.72       17.83      0.61 o 
   2   1  15       11.42       13.64      0.74 o 
   3   1  15      686.56      661.65      7.63 o 
   4   1  15       89.27       90.94      1.48 o 
   5   1  15       18.16       17.60      0.75 o 
   6   1  15      249.83      246.44      7.19 o 
  -6   2  15       18.35       18.24      0.73 o 
  -5   2  15       85.07       85.10      1.31 o 
  -4   2  15      352.84      343.38      4.15 o 
  -3   2  15       51.19       48.90      1.08 o 
  -2   2  15      184.58      166.97      4.76 o 
  -1   2  15       84.50       76.32      1.43 o 
   0   2  15        0.63        3.30      0.32 o 
   1   2  15       84.28       76.67      1.19 o 
   2   2  15      188.16      172.38      2.41 o 
   3   2  15       48.59       49.29      1.06 o 
   4   2  15      351.63      343.23      4.36 o 
   5   2  15       85.50       86.94      3.26 o 
   6   2  15       18.07       19.76      0.72 o 
  -6   3  15        8.84        9.85      0.56 o 
  -5   3  15      202.55      207.48      2.71 o 
  -4   3  15      343.44      327.59      3.03 o 
  -3   3  15       14.02       17.56      0.63 o 
  -2   3  15       26.81       28.56      1.53 o 
  -1   3  15       81.28       79.81      1.57 o 
   0   3  15      321.53      314.20      4.65 o 
   1   3  15       82.35       79.39      1.15 o 
   2   3  15       28.38       31.48      0.78 o 
   3   3  15       13.86       18.20      0.79 o 
   4   3  15      340.22      329.52      4.20 o 
   5   3  15      201.58      211.15      2.79 o 
   6   3  15        9.05        7.34      0.67 o 
  -5   4  15       50.90       53.59      1.00 o 
  -4   4  15      252.68      244.92      2.32 o 
  -3   4  15      748.59      733.68      4.98 o 
  -2   4  15       52.59       45.72      1.07 o 
  -1   4  15      210.10      197.86      3.05 o 
   0   4  15      120.74      102.69      1.60 o 
   1   4  15      210.37      192.30      2.65 o 
   2   4  15       52.86       47.38      0.97 o 
   3   4  15      747.76      725.07      7.61 o 
   4   4  15      251.73      238.81      3.19 o 
   5   4  15       51.63       54.85      1.05 o 
  -5   5  15       43.05       45.37      0.76 o 
  -4   5  15      295.30      288.54      2.50 o 
  -3   5  15      245.54      248.17      2.18 o 
  -2   5  15      267.86      270.57      2.34 o 
  -1   5  15       47.04       47.97      0.83 o 
   0   5  15      302.96      281.14      2.79 o 
   1   5  15       47.38       46.84      0.98 o 
   2   5  15      268.01      271.22      2.49 o 
   3   5  15      248.36      245.24      3.24 o 
   4   5  15      293.31      279.95      3.55 o 
   5   5  15       42.28       45.12      1.26 o 
  -4   6  15       47.93       55.19      0.82 o 
  -3   6  15       12.90       18.21      0.49 o 
  -2   6  15      411.89      394.19      3.50 o 
  -1   6  15       85.71       86.68      1.03 o 
   0   6  15      421.45      411.67      3.43 o 
   1   6  15       84.51       85.27      1.29 o 
   2   6  15      411.55      385.85      4.37 o 
   3   6  15       13.40       18.06      1.07 o 
   4   6  15       48.40       54.05      1.29 o 
  -4   7  15        5.58        5.64      0.28 o 
  -3   7  15      128.63      129.59      1.96 o 
  -2   7  15      219.40      210.03      2.49 o 
  -1   7  15        8.60        8.95      0.41 o 
   0   7  15        2.96        4.21      0.37 o 
   1   7  15        9.12        9.88      0.69 o 
   2   7  15      218.24      209.93      2.38 o 
   3   7  15      125.90      123.85      1.91 o 
   4   7  15        5.85        5.34      0.40 o 
  -3   8  15       81.73       88.34      1.30 o 
  -2   8  15        8.77        9.71      0.51 o 
  -1   8  15       36.66       42.36      0.78 o 
   0   8  15       13.42       10.15      0.64 o 
   1   8  15       35.79       41.21      0.83 o 
   2   8  15        8.98        9.29      0.39 o 
   3   8  15       83.24       86.55      1.55 o 
  -1   9  15       53.12       64.69      1.37 o 
   0   9  15       17.17       18.44      0.73 o 
   1   9  15       53.02       61.58      1.33 o 
   0   0  16       79.55       84.18      1.92 o 
   1   0  16       97.06       89.30      1.81 o 
   2   0  16        8.20        9.65      1.06 o 
   3   0  16        1.60        1.69      0.51 o 
   4   0  16      138.62      124.92      1.80 o 
   5   0  16      242.44      223.69      2.72 o 
   6   0  16        1.04        0.48      0.29 o 
  -6   1  16      112.46      112.65      2.28 o 
  -5   1  16       36.97       37.82      0.77 o 
  -4   1  16      315.27      316.43      2.97 o 
  -3   1  16       26.93       27.75      0.74 o 
  -2   1  16      106.98      110.59      2.65 o 
  -1   1  16      117.10      111.61      2.03 o 
   0   1  16      116.87      120.23      1.86 o 
   1   1  16      117.87      113.45      1.81 o 
   2   1  16      105.04      109.57      1.78 o 
   3   1  16       27.24       28.88      0.82 o 
   4   1  16      317.82      317.65      3.66 o 
   5   1  16       36.85       37.93      1.04 o 
   6   1  16      111.00      108.52      3.54 o 
  -6   2  16       24.78       29.70      0.93 o 
  -5   2  16      113.01      110.78      1.50 o 
  -4   2  16      595.43      553.04      5.17 o 
  -3   2  16       79.64       78.10      1.39 o 
  -2   2  16      185.82      178.71      2.53 o 
  -1   2  16       43.78       39.22      1.14 o 
   0   2  16       34.72       40.68      1.05 o 
   1   2  16       43.34       39.72      0.84 o 
   2   2  16      184.00      174.85      2.11 o 
   3   2  16       82.40       79.13      1.63 o 
   4   2  16      595.92      562.48      6.56 o 
   5   2  16      113.09      113.34      2.33 o 
   6   2  16       25.00       31.10      1.64 o 
  -5   3  16       19.96       26.77      0.72 o 
  -4   3  16       57.04       52.86      0.86 o 
  -3   3  16      391.03      378.23      3.20 o 
  -2   3  16      401.41      402.11      5.82 o 
  -1   3  16      193.43      189.53      2.66 o 
   0   3  16       75.24       96.84      1.68 o 
   1   3  16      193.85      186.24      2.02 o 
   2   3  16      399.85      395.73      5.49 o 
   3   3  16      389.88      383.35      3.65 o 
   4   3  16       56.06       55.01      1.36 o 
   5   3  16       19.60       25.96      0.80 o 
  -5   4  16       99.79       95.79      1.56 o 
  -4   4  16       20.63       22.80      0.50 o 
  -3   4  16      990.68      957.73      6.75 o 
  -2   4  16       11.61        8.67      0.38 o 
  -1   4  16        0.18        0.74      0.26 o 
   0   4  16      282.84      272.61      3.54 o 
   1   4  16        0.27        0.90      0.31 o 
   2   4  16       12.11       10.94      0.47 o 
   3   4  16      994.20      948.16      9.18 o 
   4   4  16       21.26       21.99      1.08 o 
   5   4  16       96.93       95.41      1.46 o 
  -5   5  16       31.45       29.40      0.88 o 
  -4   5  16       99.63       96.99      1.15 o 
  -3   5  16      281.49      271.97      2.54 o 
  -2   5  16       86.90       90.16      1.04 o 
  -1   5  16      111.36      120.42      1.07 o 
   0   5  16        0.39        2.33      0.34 o 
   1   5  16      111.18      119.67      1.35 o 
   2   5  16       85.98       91.36      1.33 o 
   3   5  16      285.59      270.77      3.46 o 
   4   5  16      101.34       98.95      1.56 o 
   5   5  16       31.92       30.37      0.85 o 
  -4   6  16       16.49       19.56      0.46 o 
  -3   6  16       96.35      116.47      1.23 o 
  -2   6  16      180.29      171.44      1.88 o 
  -1   6  16      128.96      128.51      1.33 o 
   0   6  16        5.96        5.40      0.37 o 
   1   6  16      130.70      129.35      1.67 o 
   2   6  16      178.35      168.29      2.29 o 
   3   6  16       95.22      116.05      2.18 o 
   4   6  16       15.80       20.48      0.75 o 
  -3   7  16        1.26        1.86      0.26 o 
  -2   7  16      101.12      102.21      1.45 o 
  -1   7  16       41.06       42.17      0.86 o 
   0   7  16      290.39      294.03      3.34 o 
   1   7  16       40.41       39.35      0.99 o 
   2   7  16      102.08      102.59      1.48 o 
   3   7  16        1.47        1.52      0.27 o 
  -2   8  16      117.84      117.89      1.93 o 
  -1   8  16      182.75      192.44      2.99 o 
   0   8  16       32.09       30.22      1.02 o 
   1   8  16      181.67      189.86      2.56 o 
   2   8  16      117.73      114.78      1.57 o 
   0   9  16      315.67      342.67      4.46 o 
   1   0  17      597.27      575.60      9.02 o 
   2   0  17     1783.06     1728.53     20.65 o 
   3   0  17      377.76      371.30      4.00 o 
   4   0  17       62.21       53.14      1.00 o 
   5   0  17      162.59      173.56      2.19 o 
   6   0  17        0.76        0.89      0.34 o 
  -6   1  17      207.91      216.30      4.75 o 
  -5   1  17      289.49      295.84      3.80 o 
  -4   1  17      241.71      232.29      2.63 o 
  -3   1  17      256.96      253.47      2.82 o 
  -2   1  17        3.40        4.51      0.48 o 
  -1   1  17     1545.32     1462.24     18.74 o 
   0   1  17      287.83      288.93      3.40 o 
   1   1  17     1555.80     1505.21     13.99 o 
   2   1  17        2.87        4.04      0.38 o 
   3   1  17      258.58      256.79      2.55 o 
   4   1  17      243.08      235.79      3.45 o 
   5   1  17      290.72      293.44      3.86 o 
  -5   2  17      102.13      100.06      1.96 o 
  -4   2  17      150.29      158.66      1.82 o 
  -3   2  17      129.20      121.22      1.23 o 
  -2   2  17      169.28      161.59      2.07 o 
  -1   2  17       36.09       38.73      1.05 o 
   0   2  17       20.03       19.97      0.85 o 
   1   2  17       35.96       40.34      1.39 o 
   2   2  17      167.25      159.58      1.96 o 
   3   2  17      128.13      122.38      1.64 o 
   4   2  17      149.54      157.99      2.32 o 
   5   2  17       99.66       97.16      2.98 o 
  -5   3  17       65.67       68.18      1.14 o 
  -4   3  17      115.66      117.62      1.47 o 
  -3   3  17      175.91      172.37      1.93 o 
  -2   3  17      105.86       90.84      2.42 o 
  -1   3  17       21.47       19.15      0.64 o 
   0   3  17      135.93      140.46      2.22 o 
   1   3  17       21.49       19.98      0.62 o 
   2   3  17      105.29       90.36      1.72 o 
   3   3  17      173.82      168.02      2.25 o 
   4   3  17      117.18      120.69      1.95 o 
   5   3  17       66.26       63.24      1.81 o 
  -5   4  17       11.66        9.85      0.37 o 
  -4   4  17       46.73       47.16      0.74 o 
  -3   4  17       91.80       90.16      1.06 o 
  -2   4  17        8.13        7.54      0.32 o 
  -1   4  17      103.20      114.46      1.39 o 
   0   4  17      237.70      258.25      2.70 o 
   1   4  17      102.92      115.07      1.40 o 
   2   4  17        7.57        7.13      0.54 o 
   3   4  17       92.87       89.74      1.46 o 
   4   4  17       46.15       45.93      1.19 o 
   5   4  17       11.49        8.69      0.56 o 
  -5   5  17       82.84       82.56      1.93 o 
  -4   5  17       44.59       44.50      0.67 o 
  -3   5  17       40.68       37.36      0.67 o 
  -2   5  17        6.99       10.15      0.35 o 
  -1   5  17      162.58      164.26      1.43 o 
   0   5  17       64.54       72.41      1.25 o 
   1   5  17      162.72      168.10      1.85 o 
   2   5  17        7.19       10.98      0.49 o 
   3   5  17       40.39       34.16      0.77 o 
   4   5  17       43.05       41.92      1.02 o 
  -4   6  17       41.13       42.66      1.11 o 
  -3   6  17       55.07       59.74      0.91 o 
  -2   6  17      225.24      241.60      2.80 o 
  -1   6  17       23.81       26.38      0.61 o 
   0   6  17       85.22       80.09      1.12 o 
   1   6  17       23.17       25.00      0.77 o 
   2   6  17      226.23      248.25      4.68 o 
   3   6  17       55.99       59.47      2.08 o 
   4   6  17       41.61       41.25      1.54 o 
  -3   7  17       29.27       32.64      0.70 o 
  -2   7  17        8.60        9.06      0.46 o 
  -1   7  17       28.14       24.80      0.72 o 
   0   7  17       85.80       82.82      1.34 o 
   1   7  17       27.52       22.30      0.77 o 
   2   7  17        8.57        9.32      0.54 o 
   3   7  17       29.28       31.57      0.80 o 
  -2   8  17       13.05       11.18      1.21 o 
  -1   8  17      254.49      271.01      3.28 o 
   0   8  17        7.12        5.15      0.41 o 
   1   8  17      255.86      264.27      3.41 o 
   2   8  17       12.72       11.46      0.47 o 
   0   0  18       59.01       55.91      2.04 o 
   1   0  18        0.21        0.76      0.28 o 
   2   0  18        0.33        0.93      0.32 o 
   3   0  18      104.90      108.04      1.40 o 
   4   0  18       74.36       69.42      1.11 o 
   5   0  18       12.85       15.07      0.52 o 
  -5   1  18       43.66       42.38      1.18 o 
  -4   1  18      122.28      127.97      1.67 o 
  -3   1  18      692.45      667.60      5.82 o 
  -2   1  18      159.49      155.20      2.25 o 
  -1   1  18      530.43      539.66      5.07 o 
   0   1  18       17.22       15.59      0.49 o 
   1   1  18      531.80      541.75      5.10 o 
   2   1  18      157.92      153.05      1.77 o 
   3   1  18      695.85      664.10      5.71 o 
   4   1  18      124.34      123.14      2.50 o 
   5   1  18       43.23       42.14      0.88 o 
  -5   2  18      208.73      214.84      3.33 o 
  -4   2  18      203.74      198.73      2.47 o 
  -3   2  18       70.51       71.33      0.96 o 
  -2   2  18       50.22       56.62      1.01 o 
  -1   2  18      433.99      434.65      6.93 o 
   0   2  18        0.32        2.19      0.38 o 
   1   2  18      434.25      435.22      3.86 o 
   2   2  18       50.22       56.52      0.96 o 
   3   2  18       70.87       73.27      1.12 o 
   4   2  18      201.41      192.32      4.52 o 
   5   2  18      208.91      218.33      2.85 o 
  -5   3  18       27.49       27.53      1.66 o 
  -4   3  18       63.32       58.88      1.00 o 
  -3   3  18      206.64      199.24      1.90 o 
  -2   3  18      345.19      309.36      2.96 o 
  -1   3  18      134.42      118.51      1.73 o 
   0   3  18        5.42        6.19      0.42 o 
   1   3  18      135.35      117.65      1.46 o 
   2   3  18      341.37      313.70      2.96 o 
   3   3  18      209.71      202.23      3.72 o 
   4   3  18       64.11       61.49      1.57 o 
   5   3  18       26.60       25.61      1.07 o 
  -5   4  18       75.09       81.39      1.43 o 
  -4   4  18      130.91      133.03      1.38 o 
  -3   4  18      211.20      206.78      1.86 o 
  -2   4  18       20.11       18.93      0.66 o 
  -1   4  18      299.20      289.37      2.35 o 
   0   4  18      338.95      331.88      2.74 o 
   1   4  18      299.13      280.78      3.05 o 
   2   4  18       20.03       17.41      0.68 o 
   3   4  18      210.51      201.78      3.56 o 
   4   4  18      129.07      132.43      2.45 o 
   5   4  18       76.37       84.68      2.22 o 
  -4   5  18       80.22       82.15      1.06 o 
  -3   5  18       27.33       29.43      0.73 o 
  -2   5  18      386.42      355.30      2.89 o 
  -1   5  18      230.69      194.69      1.81 o 
   0   5  18      762.94      665.67      5.38 o 
   1   5  18      231.69      196.42      1.99 o 
   2   5  18      384.29      350.49      3.69 o 
   3   5  18       26.62       30.14      0.83 o 
   4   5  18       81.86       84.59      1.63 o 
  -4   6  18      162.64      164.28      2.48 o 
  -3   6  18       41.64       41.06      0.82 o 
  -2   6  18       28.75       28.30      0.97 o 
  -1   6  18      134.13      135.22      1.62 o 
   0   6  18       32.83       23.65      0.66 o 
   1   6  18      133.96      134.94      1.69 o 
   2   6  18       29.26       28.74      1.01 o 
   3   6  18       42.61       39.00      1.12 o 
   4   6  18      160.78      158.42      4.69 o 
  -3   7  18      103.22      107.78      2.25 o 
  -2   7  18        9.95       12.21      0.98 o 
  -1   7  18       21.02       20.29      0.94 o 
   0   7  18       75.63       80.96      1.21 o 
   1   7  18       20.90       20.66      0.75 o 
   2   7  18        9.55       12.26      0.58 o 
   3   7  18      103.63      106.41      1.72 o 
  -2   8  18       29.03       28.74      1.63 o 
  -1   8  18       89.21       94.97      1.63 o 
   0   8  18        0.22        0.31      0.28 o 
   1   8  18       91.61       95.08      1.54 o 
   1   0  19     1696.66     1608.30     14.14 o 
   2   0  19        1.75        3.43      1.04 o 
   3   0  19        7.59        7.25      0.46 o 
   4   0  19      100.04      116.54      1.97 o 
   5   0  19      136.68      138.08      2.64 o 
  -5   1  19       10.73       11.64      0.55 o 
  -4   1  19       65.09       67.11      1.21 o 
  -3   1  19       45.00       42.82      0.83 o 
  -2   1  19      325.25      320.35      3.95 o 
  -1   1  19      993.97      965.08     11.54 o 
   0   1  19       95.30       88.77      1.28 o 
   1   1  19      994.84      949.64      9.24 o 
   2   1  19      326.68      314.51      3.02 o 
   3   1  19       45.23       44.54      0.78 o 
   4   1  19       63.47       64.65      1.84 o 
   5   1  19        9.67       10.30      0.46 o 
  -5   2  19      104.14      110.12      1.85 o 
  -4   2  19      305.78      301.52      3.39 o 
  -3   2  19      400.78      369.20      3.60 o 
  -2   2  19      701.28      682.84      5.84 o 
  -1   2  19      175.83      174.01      2.64 o 
   0   2  19       11.85       10.59      0.65 o 
   1   2  19      177.51      176.56      2.05 o 
   2   2  19      702.91      685.07      5.48 o 
   3   2  19      399.69      365.93      4.05 o 
   4   2  19      308.56      306.98      4.65 o 
   5   2  19      104.90      107.55      2.70 o 
  -5   3  19        0.90        2.33      0.80 o 
  -4   3  19      139.68      137.02      2.10 o 
  -3   3  19      333.02      327.29      3.06 o 
  -2   3  19      294.94      266.01      3.10 o 
  -1   3  19        2.80        5.05      0.37 o 
   0   3  19       64.57       58.21      1.14 o 
   1   3  19        2.70        3.71      0.35 o 
   2   3  19      295.40      268.06      2.52 o 
   3   3  19      329.57      321.54      3.34 o 
   4   3  19      138.95      131.97      2.48 o 
   5   3  19        0.90        1.90      0.27 o 
  -4   4  19      139.87      138.64      1.83 o 
  -3   4  19      105.99       98.43      1.21 o 
  -2   4  19       41.80       42.64      0.79 o 
  -1   4  19        0.15        0.41      0.20 o 
   0   4  19       28.78       17.92      0.52 o 
   1   4  19        0.28        0.42      0.24 o 
   2   4  19       40.52       43.15      0.87 o 
   3   4  19      106.51       99.40      1.65 o 
   4   4  19      136.46      132.76      2.39 o 
  -4   5  19       91.98       96.48      1.30 o 
  -3   5  19       59.98       64.51      0.97 o 
  -2   5  19       17.14       26.22      0.58 o 
  -1   5  19      272.49      280.83      2.37 o 
   0   5  19        3.66        0.94      0.26 o 
   1   5  19      272.45      279.54      2.59 o 
   2   5  19       16.48       25.31      0.66 o 
   3   5  19       57.73       61.09      1.29 o 
   4   5  19       92.63       97.86      1.73 o 
  -3   6  19       23.03       27.49      0.81 o 
  -2   6  19       29.38       27.74      0.93 o 
  -1   6  19      243.43      255.07      2.50 o 
   0   6  19       29.42       32.49      0.85 o 
   1   6  19      240.36      248.35      2.58 o 
   2   6  19       28.92       25.11      0.70 o 
   3   6  19       22.80       26.71      1.01 o 
  -2   7  19        7.14        7.68      0.53 o 
  -1   7  19       57.77       63.06      1.01 o 
   0   7  19        2.95        3.90      0.32 o 
   1   7  19       57.32       61.76      1.43 o 
   2   7  19        6.52        7.31      0.40 o 
  -1   8  19       95.43      110.77      3.35 o 
   0   8  19      140.54      163.16      3.35 o 
   1   8  19       97.32      104.75      3.31 o 
   0   0  20     2526.10     2454.98     32.49 o 
   1   0  20      693.38      698.10      6.29 o 
   2   0  20       26.35       27.02      0.64 o 
   3   0  20       55.95       50.84      0.92 o 
   4   0  20      452.90      438.86      4.73 o 
   5   0  20       77.95       89.42      1.97 o 
  -5   1  20       33.16       38.14      0.93 o 
  -4   1  20       92.97       89.46      1.39 o 
  -3   1  20      159.67      156.98      1.91 o 
  -2   1  20      181.13      181.11      2.08 o 
  -1   1  20       56.15       52.32      1.11 o 
   0   1  20      815.37      782.45      7.85 o 
   1   1  20       55.69       49.25      0.90 o 
   2   1  20      181.78      182.96      1.82 o 
   3   1  20      158.97      158.76      1.90 o 
   4   1  20       92.06       86.49      1.59 o 
   5   1  20       32.87       37.34      1.26 o 
  -5   2  20       16.23       19.77      1.44 o 
  -4   2  20       82.32       77.79      1.16 o 
  -3   2  20      141.31      135.59      1.76 o 
  -2   2  20       90.31       86.42      1.27 o 
  -1   2  20      271.39      271.18      2.46 o 
   0   2  20      756.48      741.43      6.26 o 
   1   2  20      274.66      275.30      3.03 o 
   2   2  20       90.18       86.74      1.22 o 
   3   2  20      141.16      135.77      1.72 o 
   4   2  20       81.30       78.74      1.75 o 
   5   2  20       15.65       17.40      0.66 o 
  -5   3  20       54.96       52.75      4.42 o 
  -4   3  20      139.01      153.63      2.22 o 
  -3   3  20      379.04      381.38      3.63 o 
  -2   3  20      274.84      269.63      2.64 o 
  -1   3  20      510.49      484.71      3.72 o 
   0   3  20       56.02       57.83      0.90 o 
   1   3  20      511.90      481.30      4.64 o 
   2   3  20      273.41      275.05      2.55 o 
   3   3  20      374.68      369.05      4.02 o 
   4   3  20      136.87      151.54      2.21 o 
   5   3  20       54.29       54.87      1.66 o 
  -4   4  20       48.15       50.05      1.09 o 
  -3   4  20        0.39        0.30      0.22 o 
  -2   4  20      164.81      151.55      1.54 o 
  -1   4  20      800.29      714.30      4.91 o 
   0   4  20      206.74      188.79      1.90 o 
   1   4  20      802.60      701.80      6.22 o 
   2   4  20      164.46      151.16      1.64 o 
   3   4  20        0.47        0.87      0.30 o 
   4   4  20       47.92       49.52      1.02 o 
  -4   5  20        1.34        1.47      0.23 o 
  -3   5  20       84.68       93.65      1.19 o 
  -2   5  20       24.07       23.92      0.78 o 
  -1   5  20       56.33       60.43      0.85 o 
   0   5  20      124.85      117.22      1.39 o 
   1   5  20       56.79       59.58      1.20 o 
   2   5  20       25.14       26.00      0.58 o 
   3   5  20       86.59       98.94      1.34 o 
   4   5  20        1.36        0.74      0.30 o 
  -3   6  20       17.65       23.36      0.71 o 
  -2   6  20       10.18        7.22      0.54 o 
  -1   6  20       43.95       42.81      0.74 o 
   0   6  20      389.55      365.18      4.99 o 
   1   6  20       43.29       38.86      0.90 o 
   2   6  20        9.75        6.58      0.40 o 
   3   6  20       17.44       23.22      0.91 o 
  -2   7  20       24.04       27.88      0.90 o 
  -1   7  20       11.88       13.56      0.59 o 
   0   7  20        6.54        4.80      0.31 o 
   1   7  20       11.89       12.72      0.66 o 
   2   7  20       23.03       26.82      0.60 o 
   1   0  21     2861.66     2747.24     16.78 o 
   2   0  21        0.17        0.91      0.28 o 
   3   0  21       43.12       47.73      0.91 o 
   4   0  21       28.81       21.21      0.65 o 
   5   0  21       68.79       66.51      1.70 o 
  -4   1  21       54.86       59.69      1.02 o 
  -3   1  21      228.05      235.31      2.53 o 
  -2   1  21      441.95      434.28      3.77 o 
  -1   1  21      234.11      223.90      2.37 o 
   0   1  21      161.70      162.69      1.59 o 
   1   1  21      234.96      231.26      1.98 o 
   2   1  21      440.69      428.65      3.74 o 
   3   1  21      226.19      234.35      2.27 o 
   4   1  21       54.39       61.45      1.23 o 
   5   1  21       42.48       40.30      1.31 o 
  -5   2  21      121.36      131.89      2.30 o 
  -4   2  21      299.72      313.66      3.47 o 
  -3   2  21       78.00       81.83      1.41 o 
  -2   2  21      110.59      108.25      1.46 o 
  -1   2  21       30.21       30.03      0.62 o 
   0   2  21       50.57       52.11      0.93 o 
   1   2  21       30.46       30.13      0.68 o 
   2   2  21      110.12      110.01      1.65 o 
   3   2  21       78.58       80.80      1.32 o 
   4   2  21      298.93      316.17      3.89 o 
  -4   3  21       17.91       20.04      0.74 o 
  -3   3  21       72.46       74.41      0.97 o 
  -2   3  21        7.23        6.40      0.37 o 
  -1   3  21       17.98       18.28      0.47 o 
   0   3  21        7.20        8.80      0.40 o 
   1   3  21       18.36       18.14      0.60 o 
   2   3  21        7.72        6.47      0.43 o 
   3   3  21       73.34       74.08      1.20 o 
   4   3  21       19.56       20.56      0.89 o 
  -4   4  21       57.13       63.44      1.19 o 
  -3   4  21       89.99       93.02      1.07 o 
  -2   4  21       85.71       72.24      0.99 o 
  -1   4  21      129.51      145.85      1.64 o 
   0   4  21       58.05       45.50      0.76 o 
   1   4  21      128.10      148.28      1.81 o 
   2   4  21       85.99       72.45      1.00 o 
   3   4  21       89.71       92.55      1.25 o 
   4   4  21       57.38       63.87      1.24 o 
  -3   5  21       37.19       35.50      0.62 o 
  -2   5  21       91.01       93.94      1.23 o 
  -1   5  21       49.00       42.56      0.85 o 
   0   5  21       28.20       46.61      0.92 o 
   1   5  21       49.06       42.42      0.97 o 
   2   5  21       91.89       96.11      1.12 o 
   3   5  21       38.27       35.86      0.70 o 
  -3   6  21       30.32       31.78      0.92 o 
  -2   6  21       76.73       77.45      2.02 o 
  -1   6  21      215.12      222.52      2.41 o 
   0   6  21       17.49       21.42      0.60 o 
   1   6  21      213.71      219.64      2.39 o 
   2   6  21       77.20       78.48      1.14 o 
   3   6  21       29.13       28.74      0.88 o 
  -1   7  21        8.14       10.24      0.56 o 
   0   7  21       14.78       15.96      0.77 o 
   1   7  21        9.26       10.46      0.48 o 
   0   0  22     1781.74     1778.64     15.86 o 
   1   0  22      706.91      705.74      4.95 o 
   2   0  22      211.03      200.32      2.17 o 
   3   0  22      419.44      404.39      4.53 o 
   4   0  22       42.31       46.18      1.27 o 
  -4   1  22      195.05      185.38      4.24 o 
  -3   1  22       21.37       19.06      0.85 o 
  -2   1  22      322.56      311.67      3.05 o 
  -1   1  22       40.71       39.54      0.82 o 
   0   1  22      780.29      764.13      5.08 o 
   1   1  22       42.37       41.74      0.81 o 
   2   1  22      326.40      316.14      2.85 o 
   3   1  22       21.68       19.47      0.65 o 
   4   1  22      192.72      185.03      3.13 o 
  -4   2  22      113.35      112.82      2.51 o 
  -3   2  22      140.20      145.59      2.06 o 
  -2   2  22       55.82       58.13      1.03 o 
  -1   2  22       83.05       79.99      1.03 o 
   0   2  22       40.82       40.76      0.68 o 
   1   2  22       83.77       83.28      1.22 o 
   2   2  22       54.72       58.24      0.94 o 
   3   2  22      139.24      142.43      1.87 o 
   4   2  22      115.37      117.23      1.85 o 
  -4   3  22      127.71      127.59      1.98 o 
  -3   3  22      111.33      118.29      1.58 o 
  -2   3  22      186.10      190.52      2.12 o 
  -1   3  22      762.23      753.87      5.85 o 
   0   3  22       20.61       18.72      0.55 o 
   1   3  22      764.64      747.33      6.31 o 
   2   3  22      188.82      191.19      1.80 o 
   3   3  22      112.47      120.38      1.47 o 
   4   3  22      126.62      125.95      2.26 o 
  -4   4  22        6.93        8.12      0.51 o 
  -3   4  22       34.47       30.81      0.56 o 
  -2   4  22      142.45      131.68      1.41 o 
  -1   4  22      184.58      170.88      1.76 o 
   0   4  22       33.72       39.57      0.71 o 
   1   4  22      184.06      168.89      1.97 o 
   2   4  22      141.45      133.13      1.54 o 
   3   4  22       34.04       32.67      0.80 o 
   4   4  22        6.38        6.93      0.56 o 
  -3   5  22       16.65       19.75      0.48 o 
  -2   5  22        4.00        2.67      0.41 o 
  -1   5  22      156.88      135.45      1.59 o 
   0   5  22       24.31       16.70      0.55 o 
   1   5  22      157.33      133.17      1.86 o 
   2   5  22        3.67        1.80      0.26 o 
   3   5  22       17.20       20.30      0.89 o 
  -2   6  22       12.96       12.76      0.72 o 
  -1   6  22       78.05       79.58      1.29 o 
   0   6  22       99.37      102.21      1.35 o 
   1   6  22       76.48       76.65      1.10 o 
   2   6  22       12.67       12.59      0.42 o 
   0   7  22      306.34      300.72      7.04 o 
   1   0  23       25.78       26.43      0.50 o 
   2   0  23      115.20      120.05      1.95 o 
   3   0  23       12.57       13.57      0.63 o 
   4   0  23       19.68       27.18      1.12 o 
  -4   1  23       53.33       60.32      1.20 o 
  -3   1  23       49.78       53.64      0.92 o 
  -2   1  23      100.99      100.06      1.44 o 
  -1   1  23      390.17      401.98      3.37 o 
   0   1  23       65.56       60.62      0.74 o 
   1   1  23      387.06      394.13      3.41 o 
   2   1  23      100.98      103.06      1.24 o 
   3   1  23       49.31       52.88      1.19 o 
   4   1  23       52.59       59.89      1.04 o 
  -4   2  23        8.74       10.62      0.73 o 
  -3   2  23       61.76       68.26      1.18 o 
  -2   2  23      251.89      251.94      2.77 o 
  -1   2  23       22.14       23.77      0.54 o 
   0   2  23       94.12       92.10      1.33 o 
   1   2  23       22.70       24.74      0.54 o 
   2   2  23      251.10      249.64      2.56 o 
   3   2  23       62.05       65.92      1.01 o 
   4   2  23        8.83       11.27      0.65 o 
  -4   3  23      104.06      103.85      3.53 o 
  -3   3  23      115.72      117.87      1.52 o 
  -2   3  23      135.46      128.69      1.78 o 
  -1   3  23       18.18       18.09      0.66 o 
   0   3  23       16.61       13.77      0.53 o 
   1   3  23       19.11       19.53      0.74 o 
   2   3  23      134.67      128.47      1.45 o 
   3   3  23      117.88      121.63      1.41 o 
   4   3  23      103.43      105.45      2.22 o 
  -3   4  23       77.60       83.51      1.83 o 
  -2   4  23       47.45       46.84      0.80 o 
  -1   4  23      169.63      163.31      1.65 o 
   0   4  23      193.71      225.15      2.56 o 
   1   4  23      169.69      161.18      2.34 o 
   2   4  23       49.08       48.23      0.72 o 
   3   4  23       77.30       82.81      1.19 o 
  -2   5  23       33.42       34.62      0.68 o 
  -1   5  23      149.80      166.90      1.78 o 
   0   5  23       14.42       16.48      0.67 o 
   1   5  23      146.91      163.04      2.07 o 
   2   5  23       34.03       34.02      0.63 o 
  -1   6  23        1.10        0.65      0.26 o 
   0   6  23       60.79       53.59      0.97 o 
   1   6  23        1.17        0.49      0.20 o 
   0   0  24      581.09      582.73      6.06 o 
   1   0  24        1.51        2.73      0.48 o 
   2   0  24       14.68       13.57      0.84 o 
   3   0  24        5.55        7.39      0.42 o 
   4   0  24        5.03        6.65      0.63 o 
  -4   1  24      141.62      137.32      3.45 o 
  -3   1  24       43.23       41.62      0.88 o 
  -2   1  24       16.50       16.59      0.64 o 
  -1   1  24      226.51      225.72      2.43 o 
   0   1  24        6.44        8.86      0.46 o 
   1   1  24      227.13      229.19      2.01 o 
   2   1  24       17.36       17.26      0.58 o 
   3   1  24       42.33       39.26      1.88 o 
   4   1  24      139.82      142.85      3.54 o 
  -4   2  24      203.15      214.91      3.31 o 
  -3   2  24       62.61       70.83      1.25 o 
  -2   2  24       35.75       39.87      0.91 o 
  -1   2  24      223.63      225.92      2.05 o 
   0   2  24      125.69      128.04      1.67 o 
   1   2  24      223.97      219.80      2.15 o 
   2   2  24       36.37       38.99      0.80 o 
   3   2  24       65.21       70.85      1.13 o 
  -3   3  24      127.66      130.69      2.15 o 
  -2   3  24       92.21       90.41      1.12 o 
  -1   3  24        3.59        5.85      0.42 o 
   0   3  24        1.78        2.78      0.30 o 
   1   3  24        3.60        4.74      0.31 o 
   2   3  24       91.66       88.96      1.08 o 
   3   3  24      127.48      130.81      2.57 o 
  -3   4  24      352.57      379.98      5.76 o 
  -2   4  24       58.25       69.55      0.95 o 
  -1   4  24      230.76      215.72      1.98 o 
   0   4  24       94.80       96.84      1.53 o 
   1   4  24      231.04      218.17      2.88 o 
   2   4  24       59.61       72.10      0.88 o 
   3   4  24      352.83      388.69      5.48 o 
  -2   5  24       27.10       32.86      0.85 o 
  -1   5  24       37.54       44.35      0.74 o 
   0   5  24       43.70       48.21      0.87 o 
   1   5  24       37.47       43.53      1.06 o 
   2   5  24       28.01       34.43      0.80 o 
   0   6  24      153.76      163.82      1.89 o 
   1   0  25       19.38       19.28      0.60 o 
   2   0  25      145.79      150.32      1.79 o 
   3   0  25       62.50       68.95      1.35 o 
  -3   1  25       81.99       82.41      1.31 o 
  -2   1  25       37.70       43.71      1.61 o 
  -1   1  25       10.66       11.22      0.48 o 
   0   1  25       63.75       68.32      0.94 o 
   1   1  25       10.85       11.38      0.40 o 
   2   1  25       38.68       43.62      0.74 o 
   3   1  25       81.18       84.31      2.54 o 
  -3   2  25       59.63       60.17      1.13 o 
  -2   2  25      194.87      197.76      2.37 o 
  -1   2  25       23.03       23.48      0.59 o 
   0   2  25       68.16       76.14      1.04 o 
   1   2  25       23.56       23.79      0.55 o 
   2   2  25      192.56      194.11      2.08 o 
   3   2  25       61.88       62.21      1.52 o 
  -3   3  25        7.33        6.39      0.59 o 
  -2   3  25       32.86       35.35      0.71 o 
  -1   3  25      139.45      137.54      1.41 o 
   0   3  25      223.59      215.89      1.94 o 
   1   3  25      138.42      133.76      1.35 o 
   2   3  25       31.45       32.76      0.67 o 
   3   3  25        7.06        7.23      0.53 o 
  -2   4  25       14.57       13.87      0.48 o 
  -1   4  25       23.48       25.27      0.43 o 
   0   4  25       78.84       82.91      1.33 o 
   1   4  25       23.68       24.65      0.51 o 
   2   4  25       15.20       14.18      0.51 o 
  -1   5  25      129.89      137.78      1.73 o 
   0   5  25        0.85        2.61      0.28 o 
   1   5  25      132.03      139.01      1.56 o 
   0   0  26       45.55       50.32      1.12 o 
   1   0  26        2.04        1.35      0.24 o 
   2   0  26       16.24       18.93      0.66 o 
   3   0  26      102.86      107.73      1.77 o 
  -3   1  26       13.29       15.92      0.71 o 
  -2   1  26        9.77       10.20      0.51 o 
  -1   1  26       87.88       85.76      1.20 o 
   0   1  26       24.72       26.08      0.56 o 
   1   1  26       87.23       84.03      1.23 o 
   2   1  26       10.51       11.27      0.44 o 
   3   1  26       13.36       16.76      1.60 o 
  -3   2  26       22.91       27.35      0.63 o 
  -2   2  26       33.66       35.95      1.05 o 
  -1   2  26        5.57        6.40      0.51 o 
   0   2  26      144.37      137.70      1.38 o 
   1   2  26        5.70        6.85      0.50 o 
   2   2  26       33.60       36.68      0.67 o 
   3   2  26       22.05       26.48      0.83 o 
  -2   3  26      179.59      195.73      2.70 o 
  -1   3  26       47.57       53.69      0.73 o 
   0   3  26       31.96       35.86      0.60 o 
   1   3  26       47.15       53.78      0.71 o 
   2   3  26      178.92      196.45      2.15 o 
  -1   4  26       26.82       29.40      0.64 o 
   0   4  26        1.17        0.72      0.23 o 
   1   4  26       27.40       29.60      0.62 o 
   1   0  27        8.07        8.36      0.35 o 
   2   0  27       70.75       72.65      1.09 o 
  -2   1  27       10.49       10.94      0.71 o 
  -1   1  27       23.53       26.92      0.66 o 
   0   1  27      102.24      103.74      1.34 o 
   1   1  27       23.26       25.35      0.59 o 
   2   1  27       10.07        9.66      0.45 o 
  -2   2  27      103.01      111.29      3.48 o 
  -1   2  27        3.70        4.13      0.41 o 
   0   2  27        4.79        6.51      0.27 o 
   1   2  27        3.80        4.68      0.44 o 
   2   2  27      103.71      113.55      1.34 o 
  -1   3  27      142.06      154.19      2.73 o 
   0   3  27        1.81        2.11      0.27 o 
   1   3  27      141.67      157.24      1.73 o 
   0   4  27      314.81      322.52      3.61 o 
   0   0  28       82.30       82.98      3.06 o 
   1   0  28       27.35       32.69      0.79 o 
   2   0  28       26.37       25.93      1.40 o 
  -1   1  28        6.71        7.63      1.37 o 
   0   1  28        1.56        1.03      0.24 o 
   1   1  28        5.98        6.53      0.29 o 
  -1   2  28      110.62      113.78      2.41 o 
   0   2  28       33.44       36.51      0.93 o 
   1   2  28      110.71      111.54      1.30 o 
   0   1  29       53.55       64.86      1.88 o 
                                                 
